# Supplementary material for: Gradient tantalum-doped hematite homojunction photoanode improves both photocurrents and turn-on voltage for solar water splitting
Source: Nat Commun. 2020 Sep 15;11:4622. doi: 10.1038/s41467-020-18484-8 (PMC7493915; doi:10.1038/s41467-020-18484-8)
Supplement: Supplementary file 3 — Source Data [file 41467_2020_18484_MOESM3_ESM.xlsx]

## Sheet: Fig.2
Inset of Fig. 2g		Index	Fe-KA	O-KA	Ta-KA
EELS linear scanning		0	0	0	0
		1	0	0	0
		2	0	0	0
		3	0	0	0
		4	0	0	0
		5	0	0	0
		6	0	1	0
		7	3	4	1
		8	16	11	3
		9	25	14	3
		10	35	21	4
		11	34	27	3
		12	46	27	4
		13	42	28	2
		14	48	35	3
		15	58	30	4
		16	57	32	4
		17	59	33	4
		18	59	38	3
		19	63	45	3
		20	66	40	3
		21	64	49	5
		22	64	42	5
		23	65	38	4
		24	73	44	4
		25	67	47	5
		26	76	48	6
		27	76	49	4
		28	67	52	5
		29	80	59	4
		30	81	56	4
		31	87	54	6
		32	82	49	10
		33	82	66	10
		34	73	64	16
		35	75	46	20
		36	78	60	16
		37	74	51	16
		38	69	57	14
		39	70	48	17
		40	72	61	18
		41	65	60	14
		42	74	51	16
		43	75	55	21
		44	69	56	20
		45	65	53	18
		46	76	57	24
		47	72	56	18
		48	70	67	14
		49	68	56	16
		50	76	54	16
		51	79	61	16
		52	72	64	14
		53	81	67	18
		54	83	56	21
		55	82	56	16
		56	78	65	19
		57	84	62	15
		58	84	65	12
		59	84	65	11
		60	87	68	22
		61	95	66	16
		62	86	60	14
		63	87	59	12
		64	95	63	16
		65	95	67	16
		66	98	70	9
		67	86	63	6
		68	82	58	4
		69	77	66	4
		70	70	61	3
		71	73	58	3
		72	67	56	4
		73	63	52	4
		74	63	52	4
		75	58	45	3
		76	58	45	2
		77	54	35	4
		78	52	37	2
		79	54	33	3
		80	54	32	2
		81	52	33	3
		82	48	31	3
		83	41	23	3
		84	41	22	2
		85	30	23	3
		86	30	19	3
		87	12	10	2
		88	2	3	1
		89	0	1	0
		90	0	0	0
		91	0	0	0
		92	0	0	0
		93	0	0	0
		94	0	0	0
		95	0	0	0
		96	0	0	0
		97	0	0	0
		98	0	0	0
		99	0	0	0
		100	0	0	0

## Sheet: Fig.3
Fig. 3a	Ta:Fe2O3		Ta:Fe2O3@Fe2O3		JCPDS no. 33-0664		Fig. 3b	Ta:Fe2O3		Ta:Fe2O3@Fe2O3		Fig. 3c	Ta:Fe2O3@Fe2O3				Fig. 3d	Ta:Fe2O3@Fe2O3
XRD	2 theta	intensity	2 theta	intensity	2 theta	intensity	LHE	wavelength	LHE	wavelength	LHE	XPS profiling		Ta 4f		Sn 3d	TOF-SIMS	Ta+		Sn+
	20.0331	3503	20.0131	5582	--	--		300	88.4643	300	91.3101		Time/s	at %	Time/s	at %		0.8192	1166.39	0.8192	6.003
	20.0594	3523	20.0394	5509	24.188	216.032		301	88.5918	301	91.4139		0	1.12228	0	0.123		4.096	1314.15	4.096	2
	20.0857	3478	20.0657	5616	24.188	1137.63		302	89.0163	302	91.6201		100.007	1.3	100.007	0.11884		7.3728	1551.17	7.3728	1
	20.1119	3564	20.0919	5605	--	--		303	89.5312	303	91.8889		200.018	1.4	200.018	0.13202		10.6496	1485.38	10.6496	0
	20.1382	3381	20.1182	5618	33.164	216.032		304	89.8549	304	92.0589		300.024	1.5041	300.024	0.13939		13.9264	1708.66	13.9264	0
	20.1644	3461	20.1444	5635	33.164	3288.03		305	89.9885	305	92.1926		400.04	1.44652	400.04	0.13251		17.2032	1772.69	17.2032	3.001
	20.1907	3567	20.1707	5561	--	--		306	90.1908	306	92.3889		500.05	1.45959	500.05	0.13817		20.48	1713.65	20.48	0
	20.217	3574	20.197	5563	35.612	216.032		307	90.3834	307	92.5476		600.064	1.41481	600.064	0.15955		23.7568	1940.87	23.7568	0
	20.2432	3519	20.2232	5604	35.612	2366.43		308	90.5032	308	92.6939		700.072	1.43662	700.072	0.15768		27.0336	1893.51	27.0336	2
	20.2695	3439	20.2495	5565	--	--		309	90.6388	309	92.8426		800.085	1.38983	800.085	0.16383		30.3104	1846.66	30.3104	3
	20.2957	3526	20.2757	5627	39.277	216.032		310	90.7566	310	92.9889		900.103	1.42495	900.103	0.15518		33.5872	2039.99	33.5872	3.001
	20.322	3643	20.302	5524	39.277	308.192		311	90.879	311	93.1789		1000.12	1.36945	1000.12	0.15461		36.864	2007.63	36.864	2.001
	20.3483	3662	20.3283	5628	--	--		312	91.0192	312	93.3489		1100.13	1.38819	1100.13	0.16799		40.1408	2090.03	40.1408	0
	20.3745	3522	20.3545	5585	40.855	216.032		313	91.147	313	93.4226		1200.14	1.34396	1200.14	0.16223		43.4176	2131.41	43.4176	0
	20.4008	3646	20.3808	5686	40.855	830.432		314	91.2886	314	93.4389		1300.14	1.3586	1300.14	0.18688		46.6944	2179.13	46.6944	2.001
	20.427	3629	20.407	5678	--	--		315	91.4301	315	93.5539		1400.15	1.30925	1400.15	0.17359		49.9712	2113.71	49.9712	0
	20.4533	3543	20.4333	5736	43.519	216.032		316	91.5614	316	93.6414		1500.17	1.32413	1500.17	0.20844		53.248	2190.58	53.248	3.001
	20.4796	3653	20.4596	5620	43.5196	308.192		317	91.6869	317	93.6564		1600.18	1.3272	1600.18	0.20791		56.5248	2246.33	56.5248	1
	20.5058	3579	20.4858	5699	--	--		318	91.7109	318	93.7039		1700.19	1.28734	1700.19	0.21814		59.8016	2245.05	59.8016	1
	20.5321	3526	20.5121	5723	49.48	216.032		319	91.7645	319	93.7326		1800.19	1.31239	1800.19	0.23179		63.0784	2238.75	63.0784	1
	20.5583	3596	20.5383	5617	49.48	1444.83		320	91.8741	320	93.7489		1900.2	1.27686	1900.2	0.23434		66.3552	2290.78	66.3552	1.001
	20.5846	3604	20.5646	5712				321	91.9186	321	93.7889		2000.21	1.3	2000.21	0.30017		69.632	2370.88	69.632	2
	20.6109	3501	20.5909	5736				322	91.9711	322	93.8301							72.9088	2300.32	72.9088	1
	20.6371	3576	20.6171	5677				323	91.9962	323	93.8676							76.1856	2414.64	76.1856	1
	20.6634	3646	20.6434	5702				324	92.0864	324	93.9276							79.4624	2380.58	79.4624	0
	20.6896	3682	20.6696	5804				325	92.1492	325	93.9476							82.7392	2426.36	82.7392	0
	20.7159	3683	20.6959	5702				326	92.1994	326	93.9939							86.016	2438.77	86.016	0
	20.7422	3703	20.7222	5767				327	92.2291	327	94.0389							89.2928	2399.59	89.2928	0
	20.7684	3633	20.7484	5679				328	92.2599	328	94.0251							92.5696	2453.2	92.5696	1
	20.7947	3589	20.7747	5692				329	92.317	329	94.0201							95.8464	2496.29	95.8464	2
	20.8209	3675	20.801	5824				330	92.3284	330	94.0551							99.1232	2535.86	99.1232	2.001
	20.8472	3721	20.8272	5744				331	92.3615	331	94.0976							102.4	2437.69	102.4	1
	20.8735	3658	20.8535	5827				332	92.406	332	94.1139							105.677	2553.6	105.677	1
	20.8997	3666	20.8797	5711				333	92.4117	333	94.1301							108.954	2463.69	108.954	0
	20.926	3601	20.906	5790				334	92.4585	334	94.1601							112.23	2615.17	112.23	1
	20.9522	3756	20.9322	5749				335	92.4779	335	94.1814							115.507	2606.98	115.507	1
	20.9785	3646	20.9585	5701				336	92.4711	336	94.1726							118.784	2685.56	118.784	0
	21.0048	3596	20.9848	5687				337	92.4836	337	94.1776							122.061	2653.46	122.061	1
	21.031	3796	21.011	5758				338	92.4905	338	94.1951							125.338	2744.46	125.338	0
	21.0573	3655	21.0373	5694				339	92.5293	339	94.2276							128.614	2704.04	128.614	0
	21.0835	3749	21.0635	5724				340	92.5829	340	94.2401							131.891	2719.81	131.891	2.001
	21.1098	3763	21.0898	5825				341	92.6218	341	94.2439							135.168	2803.79	135.168	1
	21.1361	3729	21.1161	5750				342	92.6149	342	94.2639							138.445	2740.49	138.445	1
	21.1623	3690	21.1423	5798				343	92.6046	343	94.2689							141.722	2848.02	141.722	2
	21.1886	3751	21.1686	5881				344	92.616	344	94.2814							144.998	2832.48	144.998	0
	21.2149	3805	21.1949	5964				345	92.6252	345	94.2914							148.275	2832.31	148.275	3.001
	21.2411	3758	21.2211	5828				346	92.624	346	94.2964							151.552	2897.26	151.552	2
	21.2674	3704	21.2474	5844				347	92.624	347	94.3226							154.829	2931.45	154.829	2
	21.2936	3711	21.2736	5807				348	92.6594	348	94.3264							158.106	2965.38	158.106	1
	21.3199	3855	21.2999	5825				349	92.68	349	94.3464							161.382	2949.59	161.382	0
	21.3462	3662	21.3262	5890				350	92.6845	350	94.3476							164.659	2897.24	164.659	1
	21.3724	3830	21.3524	5802				351	92.672	351	94.3376							167.936	2991.25	167.936	4.001
	21.3987	3829	21.3787	5883				352	92.7096	352	94.3439							171.213	3064.04	171.213	0
	21.4249	3882	21.4049	5885				353	92.7325	353	94.3726							174.49	3124.14	174.49	2.001
	21.4512	3858	21.4312	5912				354	92.7462	354	94.4114							177.766	3150.01	177.766	0
	21.4775	3810	21.4575	5681				355	92.7462	355	94.4226							181.043	3078.59	181.043	1
	21.5037	3809	21.4837	5853				356	92.7633	356	94.4239							184.32	3064.73	184.32	2.001
	21.53	3925	21.51	5902				357	92.698	357	94.4376							187.597	3062.69	187.597	3.001
	21.5562	3890	21.5362	5827				358	92.6953	358	94.4401							190.874	3174.6	190.874	1
	21.5825	3781	21.5625	5864				359	92.6933	359	94.3291							194.15	3153.47	194.15	1
	21.6088	3847	21.5888	5935				360	92.6929	360	94.3304							197.427	3168	197.427	1
	21.635	3801	21.615	5858				361	92.6947	361	94.3332							200.704	3168.91	200.704	2.001
	21.6613	3824	21.6413	5948				362	92.6992	362	94.3378							203.981	3045.28	203.981	1
	21.6876	3881	21.6675	5896				363	92.7067	363	94.3439							207.258	3182.6	207.258	0
	21.7138	3803	21.6938	5943				364	92.7175	364	94.3512							210.534	3166.9	210.534	3.001
	21.7401	3796	21.7201	5934				365	92.7314	365	94.3592							213.811	3049.32	213.811	0
	21.7663	3865	21.7463	5915				366	92.7483	366	94.3674							217.088	3057.77	217.088	3.001
	21.7926	3751	21.7726	5884				367	92.7677	367	94.3751							220.365	3103.6	220.365	1
	21.8189	3844	21.7989	5900				368	92.7889	368	94.3817							223.642	3141.9	223.642	1
	21.8451	3877	21.8251	5899				369	92.8113	369	94.3868							226.918	3121.62	226.918	1
	21.8714	4016	21.8514	5912				370	92.834	370	94.3899							230.195	3071.81	230.195	1
	21.8976	3749	21.8776	5811				371	92.8562	371	94.3909							233.472	3045.68	233.472	0
	21.9239	3839	21.9039	5894				372	92.877	372	94.3896							236.749	3017.46	236.749	0
	21.9502	3889	21.9302	5967				373	92.8957	373	94.3863							240.026	2925.31	240.026	0
	21.9764	3876	21.9564	5812				374	92.9117	374	94.3811							243.302	2891.85	243.302	2
	22.0027	3836	21.9827	5917				375	92.9245	375	94.3746							246.579	2899.43	246.579	0
	22.0289	3839	22.0089	5970				376	92.9339	376	94.3672							249.856	2820.69	249.856	2
	22.0552	3843	22.0352	5865				377	92.9397	377	94.3595							253.133	2924.89	253.133	0
	22.0815	3888	22.0615	5935				378	92.9421	378	94.3518							256.41	2880.06	256.41	0
	22.1077	3853	22.0877	5864				379	92.9413	379	94.3448							259.686	2819.66	259.686	0
	22.134	3914	22.114	5944				380	92.9379	380	94.3387							262.963	2914.06	262.963	1
	22.1602	3783	22.1402	5983				381	92.9324	381	94.3336							266.24	2839.14	266.24	1
	22.1865	3955	22.1665	6052				382	92.9255	382	94.3295							269.517	2817.78	269.517	2.001
	22.2128	3952	22.1928	5933				383	92.9178	383	94.3262							272.794	2843.84	272.794	0
	22.239	3993	22.219	5875				384	92.91	384	94.3235							276.07	2875.71	276.07	1
	22.2653	3908	22.2453	5942				385	92.9028	385	94.3209							279.347	2805.49	279.347	1
	22.2915	3997	22.2715	6004				386	92.9152	386	94.3177							282.624	2691.22	282.624	1
	22.3178	3831	22.2978	5937				387	92.9076	387	94.3136							285.901	2690.35	285.901	3
	22.3441	3925	22.3241	6025				388	92.9096	388	94.3079							289.178	2737.26	289.178	0
	22.3703	3839	22.3503	5979				389	92.908	389	94.3214							292.454	2722.49	292.454	0
	22.3966	3870	22.3766	5980				390	92.9105	390	94.317							295.731	2757.16	295.731	1
	22.4228	3946	22.4028	5911				391	92.9117	391	94.3157							299.008	2651.16	299.008	0
	22.4491	3856	22.4291	5984				392	92.9196	392	94.3178							302.285	2708.26	302.285	1
	22.4754	3870	22.4554	6021				393	92.9202	393	94.3284							305.562	2740.16	305.562	0
	22.5016	4046	22.4816	5966				394	92.9373	394	94.3116							308.838	2763.67	308.838	1
	22.5279	3887	22.5079	6009				395	92.9012	395	94.3157							312.115	2680.93	312.115	2.001
	22.5541	4048	22.5341	5928				396	92.9055	396	94.3637							315.392	2652.76	315.392	4.001
	22.5804	3972	22.5604	6034				397	92.9097	397	94.3116							318.669	2666.4	318.669	0
	22.6067	3987	22.5867	6002				398	92.9138	398	94.3481							321.946	2723.98	321.946	1
	22.6329	3963	22.6129	6063				399	92.9179	399	94.3088							325.222	2733.97	325.222	1
	22.6592	4003	22.6392	6143				400	92.9222	400	94.3698							328.499	2798.1	328.499	0
	22.6854	4037	22.6654	6065				401	92.9268	401	94.4079							331.776	2740.08	331.776	0
	22.7117	3936	22.6917	6090				402	92.9322	402.111	94.3678							335.053	2741.35	335.053	0
	22.738	4062	22.718	6065				403	92.9386	403	94.4378							338.33	2692.24	338.33	2.001
	22.7642	4026	22.7442	6018				404	92.9464	404	94.3518							341.606	2626.34	341.606	3.001
	22.7905	3971	22.7705	6140				405	92.9558	405	94.4096							344.883	2628.02	344.883	0
	22.8167	3984	22.7967	6117				406	92.9669	406	94.3809							348.16	2552.24	348.16	0
	22.843	4067	22.823	6009				407	92.9799	407	94.2973							351.437	2571.6	351.437	0
	22.8693	3936	22.8493	6156				408	92.9947	408	94.3332							354.714	2522.67	354.714	1
	22.8955	3948	22.8755	6023				409	93.011	409	94.37							357.99	2484.8	357.99	1
	22.9218	4040	22.9018	6045				410	93.0287	410	94.4065							361.267	2520.61	361.267	2
	22.948	4052	22.928	6071				411	93.0471	411	94.4413							364.544	2502.05	364.544	0
	22.9743	4075	22.9543	6041				412	93.0659	412	94.4735							367.821	2415.36	367.821	1
	23.0006	3960	22.9806	6025				413	93.0188	413	94.5019							371.098	2498.3	371.098	1
	23.0268	4050	23.0068	6087				414	93.0303	414	94.5262							374.374	2507.78	374.374	2
	23.0531	3992	23.0331	6076				415	93.0464	415	94.5457							377.651	2567.39	377.651	0
	23.0794	4006	23.0594	6105				416	93.0601	416	94.5607							380.928	2533.7	380.928	1
	23.1056	3928	23.0856	6066				417	93.0601	417	94.5712							384.205	2510.95	384.205	1
	23.1319	4055	23.1119	6012				418	93.0932	418	94.5777							387.482	2501.84	387.482	0
	23.1581	4011	23.1381	6081				419	93.0932	419	94.5811							390.758	2449.43	390.758	3.001
	23.1844	4050	23.1644	6098				420	93.0969	420	94.582							394.035	2492.6	394.035	0
	23.2107	4097	23.1907	5957				421	93.0863	421	94.5814							397.312	2435.79	397.312	0
	23.2369	4083	23.2169	6083				422	93.0679	422	94.5801							400.589	2445.65	400.589	1
	23.2632	4075	23.2432	6182				423	93.0597	423	94.5791							403.866	2443.77	403.866	1
	23.2894	4123	23.2694	6215				424	93.0292	424	94.5114							407.142	2417.1	407.142	2
	23.3157	4129	23.2957	6093				425	93.0464	425	94.5239							410.419	2453.95	410.419	1
	23.342	4101	23.322	6175				426	93.0498	426	94.5314							413.696	2420.3	413.696	0
	23.3682	4018	23.3482	6190				427	93.0543	427	94.5301							416.973	2403.19	416.973	1
	23.3945	4138	23.3745	6100				428	93.0395	428	94.5201							420.25	2357.82	420.25	2
	23.4207	4000	23.4007	6228				429	93.0384	429	94.5201							423.526	2423.53	423.526	2.001
	23.447	4102	23.427	6160				430	93.0384	430	94.5226							426.803	2334.28	426.803	1
	23.4733	3937	23.4533	6108				431	93.0361	431	94.5176							430.08	2337.91	430.08	0
	23.4995	4128	23.4795	6126				432	93.0395	432	94.5139							433.357	2384.1	433.357	0
	23.5258	4038	23.5058	6207				433	93.0327	433	94.5151							436.634	2347.14	436.634	0
	23.5521	4067	23.5321	6095				434	93.0464	434	94.5176							439.91	2345.22	439.91	0
	23.5783	3983	23.5583	6216				435	93.0327	435	94.5201							443.187	2304.82	443.187	1
	23.6046	4076	23.5846	6094				436	93.0235	436	94.5126							446.464	2288.09	446.464	3.001
	23.6308	4112	23.6108	6134				437	93.0121	437	94.5226							449.741	2386.22	449.741	2
	23.6571	4005	23.6371	6111				438	93.0098	438	94.5239							453.018	2361.01	453.018	3.001
	23.6834	4147	23.6634	6140				439	93.0087	439	94.5339							456.294	2240.82	456.294	2
	23.7096	4135	23.6896	6142				440	93.0075	440	94.5314							459.571	2260.54	459.571	0
	23.7359	4204	23.7159	6145				441	93.0018	441	94.5301							462.848	2334.46	462.848	0
	23.7621	4105	23.7421	6135				442	92.9882	442	94.5201							466.125	2294.45	466.125	2
	23.7884	4195	23.7684	6221				443	92.971	443	94.5189							469.402	2321.49	469.402	1
	23.8147	4233	23.7947	6181				444	92.9596	444	94.5051							472.678	2319.74	472.678	1
	23.8409	4258	23.8209	6195				445	92.9608	445	94.4939							475.955	2257.1	475.955	1
	23.8672	4243	23.8472	6233				446	92.9505	446	94.5101							479.232	2273.44	479.232	1
	23.8934	4324	23.8734	6275				447	92.9482	447	94.5126							482.509	2285.21	482.509	1
	23.9197	4341	23.8997	6312				448	92.9231	448	94.5064							485.786	2315.43	485.786	1
	23.9459	4419	23.926	6221				449	92.9003	449	94.4964							489.062	2317.72	489.062	1
	23.9722	4320	23.9522	6375				450	92.8797	450	94.4814							492.339	2214.47	492.339	0
	23.9985	4410	23.9785	6353				451	92.866	451	94.4676							495.616	2250.52	495.616	4.001
	24.0247	4520	24.0047	6465				452	92.8535	452	94.4514							498.893	2248.75	498.893	0
	24.051	4689	24.031	6691				453	92.8272	453	94.4439							502.17	2216.38	502.17	1
	24.0773	4768	24.0573	6700				454	92.7998	454	94.4414							505.446	2161.25	505.446	1
	24.1035	4956	24.0835	6862				455	92.7781	455	94.4351							508.723	2212.41	508.723	1
	24.1298	4904	24.1098	6952				456	92.7485	456	94.4326							512	2257.07	512	1
	24.156	4832	24.136	6976				457	92.7199	457	94.4201							515.277	2270.56	515.277	1
	24.1823	4639	24.1623	6785				458	92.6971	458	94.4126							518.554	2228.07	518.554	0
	24.2086	4705	24.1886	6704				459	92.6811	459	94.4001							521.83	2181.29	521.83	2
	24.2348	4724	24.2148	6590				460	92.648	460	94.3901							525.107	2158.66	525.107	0
	24.2611	4588	24.2411	6609				461	92.6138	461	94.3776							528.384	2242.23	528.384	0
	24.2873	4533	24.2673	6569				462	92.5955	462	94.3789							531.661	2183.86	531.661	1
	24.3136	4532	24.2936	6507				463	92.5635	463	94.3676							534.938	2209.54	534.938	0
	24.3399	4596	24.3199	6432				464	92.5396	464	94.3489							538.214	2207.33	538.214	0
	24.3661	4510	24.3461	6425				465	92.4996	465	94.3226							541.491	2196.96	541.491	3.001
	24.3924	4474	24.3724	6378				466	92.4711	466	94.3139							544.768	2145.29	544.768	1
	24.4186	4443	24.3986	6321				467	92.4528	467	94.3101							548.045	2112.24	548.045	2.001
	24.4449	4319	24.4249	6396				468	92.4254	468	94.3039							551.322	2194.15	551.322	0
	24.4712	4475	24.4512	6379				469	92.3855	469	94.2889							554.598	2176.95	554.598	0
	24.4974	4387	24.4774	6300				470	92.3444	470	94.2851							557.875	2199.23	557.875	1
	24.5237	4402	24.5037	6313				471	92.3136	471	94.2676							561.152	2184.36	561.152	1
	24.5499	4282	24.5299	6291				472	92.2656	472	94.2439							564.429	2154.78	564.429	1
	24.5762	4287	24.5562	6369				473	92.2257	473	94.2289							567.706	2074.55	567.706	1
	24.6025	4388	24.5825	6289				474	92.18	474	94.2214							570.982	2079.01	570.982	2
	24.6287	4294	24.6087	6226				475	92.148	475	94.1989							574.259	2109.12	574.259	1
	24.655	4440	24.635	6232				476	92.0887	476	94.1714							577.536	2138.15	577.536	2.001
	24.6812	4351	24.6612	6244				477	92.0271	477	94.1376							580.813	2122.49	580.813	0
	24.7075	4343	24.6875	6274				478	91.9677	478	94.1164							584.09	2099.45	584.09	1
	24.7338	4353	24.7138	6274				479	91.9312	479	94.1014							587.366	2112.24	587.366	0
	24.76	4445	24.74	6398				480	91.8855	480	94.0864							590.643	2047.67	590.643	2.001
	24.7863	4284	24.7663	6425				481	91.8467	481	94.0626							593.92	2117.77	593.92	0
	24.8126	4420	24.7925	6432				482	91.7885	482	94.0226							597.197	2124.2	597.197	1
	24.8388	4328	24.8188	6389				483	91.7314	483	93.9851							600.474	2151.84	600.474	2.001
	24.8651	4353	24.8451	6376				484	91.6755	484	93.9526							603.75	2097.22	603.75	2
	24.8913	4300	24.8713	6384				485	91.6241	485	93.9264							607.027	2074.17	607.027	1
	24.9176	4311	24.8976	6397				486	91.5762	486	93.9076							610.304	2102.11	610.304	3
	24.9439	4364	24.9239	6425				487	91.5214	487	93.8914							613.581	2072.24	613.581	1
	24.9701	4445	24.9501	6452				488	91.4689	488	93.8776							616.858	2079.57	616.858	0
	24.9964	4361	24.9764	6443				489	91.4267	489	93.8526							620.134	2199.34	620.134	0
	25.0226	4413	25.0026	6420				490	91.3913	490	93.8251							623.411	2099.35	623.411	0
	25.0489	4348	25.0289	6451				491	91.3354	491	93.7876							626.688	2125.09	626.688	1
	25.0752	4435	25.0552	6505				492	91.2806	492	93.7601							629.965	2129.31	629.965	2
	25.1014	4485	25.0814	6482				493	91.2212	493	93.7326							633.242	2080.15	633.242	0
	25.1277	4429	25.1077	6464				494	91.163	494	93.7051							636.518	2094.91	636.518	2.001
	25.1539	4462	25.1339	6480				495	91.1048	495	93.6739							639.795	2025.5	639.795	0
	25.1802	4489	25.1602	6559				496	91.05	496	93.6476							643.072	2068.93	643.072	0
	25.2065	4429	25.1865	6507				497	90.9815	497	93.6164							646.349	2120.25	646.349	3.001
	25.2327	4361	25.2127	6512				498	90.889	498	93.5789							649.626	2048.73	649.626	2.001
	25.259	4501	25.239	6551				499	90.8126	499	93.5414							652.902	2050.75	652.902	1
	25.2852	4470	25.2652	6576				500	90.7487	500	93.5064							656.179	2005.15	656.179	1
	25.3115	4536	25.2915	6559				501	90.6813	501	93.4551							659.456	2023.19	659.456	2
	25.3378	4428	25.3178	6540				502	90.6003	502	93.4314							662.733	1999.73	662.733	2
	25.364	4551	25.344	6546				503	90.5238	503	93.4051							666.01	2025.17	666.01	0
	25.3903	4545	25.3703	6574				504	90.4542	504	93.3726							669.286	2050.36	669.286	3.001
	25.4166	4524	25.3966	6617				505	90.3754	505	93.3314							672.563	1956.38	672.563	2
	25.4428	4531	25.4228	6623				506	90.3069	506	93.2839							675.84	2051.66	675.84	0
	25.4691	4587	25.4491	6651				507	90.2362	507	93.2351							679.117	2009.4	679.117	2.001
	25.4953	4462	25.4753	6676				508	90.1665	508	93.1839							682.394	1978.55	682.394	0
	25.5216	4582	25.5016	6672				509	90.0775	509	93.1426							685.67	1999.72	685.67	3.001
	25.5479	4530	25.5279	6617				510	90.0067	510	93.1039							688.947	1970.76	688.947	0
	25.5741	4487	25.5541	6664				511	89.9245	511	93.0776							692.224	1940.83	692.224	0
	25.6004	4617	25.5804	6695				512	89.8458	512	93.0501							695.501	2000.99	695.501	1
	25.6266	4549	25.6066	6735				513	89.7841	513	93.0151							698.778	1934.15	698.778	2.001
	25.6529	4539	25.6329	6728				514	89.7031	514	92.9664							702.054	2016.23	702.054	0
	25.6791	4640	25.6592	6645				515	89.6198	515	92.9201							705.331	1994.11	705.331	0
	25.7054	4577	25.6854	6665				516	89.5399	516	92.8826							708.608	1970.94	708.608	0
	25.7317	4687	25.7117	6727				517	89.4588	517	92.8464							711.885	1987.59	711.885	0
	25.7579	4674	25.7379	6762				518	89.3778	518	92.8001							715.162	1939.41	715.162	0
	25.7842	4620	25.7642	6748				519	89.2865	519	92.7551							718.438	2003.46	718.438	0
	25.8104	4713	25.7904	6800				520	89.2032	520	92.7064							721.715	1918.52	721.715	1
	25.8367	4680	25.8167	6911				521	89.121	521	92.6539							724.992	1912.99	724.992	0
	25.863	4763	25.843	6897				522	89.0376	522	92.6014							728.269	2026.96	728.269	1.001
	25.8892	4720	25.8692	6919				523	88.9498	523	92.5476							731.546	1968.39	731.546	1
	25.9155	4807	25.8955	6884				524	88.8607	524	92.4851							734.822	1911.06	734.822	0
	25.9418	4781	25.9218	7122				525	88.7546	525	92.4376							738.099	1941.09	738.099	1
	25.968	4956	25.948	7076				526	88.637	526	92.3876							741.376	1931.23	741.376	0
	25.9943	5024	25.9743	7111				527	88.5388	527	92.3389							744.653	1972.65	744.653	0
	26.0205	5095	26.0005	7163				528	88.4053	528	92.2714							747.93	1988.14	747.93	1
	26.0468	5261	26.0268	7379				529	88.3094	529	92.2114							751.206	2058.34	751.206	1
	26.0731	5368	26.0531	7458				530	88.2501	530	92.2026							754.483	1985.13	754.483	2
	26.0993	5503	26.0793	7616				531	88.1861	531	92.1914							757.76	2013.04	757.76	1
	26.1256	5666	26.1056	7742				532	88.0937	532	92.1426							761.037	1969.56	761.037	1
	26.1518	5862	26.1318	8020				533	87.9681	533	92.0626							764.314	1937.42	764.314	2.001
	26.1781	6050	26.1581	8225				534	87.8255	534	91.9739							767.59	1887.42	767.59	2
	26.2044	6531	26.1844	8516				535	87.6725	535	91.8876							770.867	1916.72	770.867	2.001
	26.2306	6971	26.2106	9138				536	87.5081	536	91.7876							774.144	1986.51	774.144	0
	26.2569	7564	26.2369	9695				537	87.3449	537	91.6664							777.421	1992.94	777.421	0
	26.2831	8583	26.2631	10511				538	87.1589	538	91.5414							780.698	1897.03	780.698	0
	26.3094	9705	26.2894	11847				539	86.9557	539	91.4164							783.974	1877.31	783.974	2.001
	26.3357	12006	26.3157	13765				540	86.7354	540	91.2714							787.251	1939.13	787.251	1
	26.3619	15460	26.3419	16537				541	86.5117	541	91.1226							790.528	1943.33	790.528	0
	26.3882	20324	26.3682	21358				542	86.2685	542	90.9701							793.805	1867.64	793.805	1
	26.4144	26618	26.3944	27528				543	86.0197	543	90.8126							797.082	1821.37	797.082	0
	26.4407	30952	26.4207	33431				544	85.7595	544	90.6264							800.358	1873.51	800.358	0
	26.467	33078	26.447	36530				545	85.4798	545	90.4226							803.635	1924.52	803.635	1
	26.4932	31674	26.4732	37939				546	85.1808	546	90.2114							806.912	1912.96	806.912	3
	26.5195	27977	26.4995	35072				547	84.844	547	89.9676							810.189	1923.36	810.189	2
	26.5458	23566	26.5257	28892				548	84.4822	548	89.7226							813.466	1937.7	813.466	1
	26.572	19020	26.552	24474				549	84.1272	549	89.4501							816.742	1847.15	816.742	2.001
	26.5983	15067	26.5783	19488				550	83.7289	550	89.1514							820.019	1835.31	820.019	1
	26.6245	12490	26.6045	15449				551	83.2928	551	88.8289							823.296	1909.07	823.296	0
	26.6508	10435	26.6308	13335				552	82.8374	552	88.4914							826.573	1851.61	826.573	0
	26.6771	9076	26.6571	11733				553	82.3329	553	88.1364							829.85	1840.07	829.85	0
	26.7033	8054	26.6833	10548				554	81.7816	554	87.7314							833.126	1855.18	833.126	1
	26.7296	7326	26.7096	9840				555	81.2166	555	87.3001							836.403	1835.12	836.403	0
	26.7558	6861	26.7358	9097				556	80.6744	556	86.8751							839.68	1843.17	839.68	1
	26.7821	6328	26.7621	8857				557	80.0797	557	86.4064							842.957	1819.94	842.957	2
	26.8084	6209	26.7884	8450				558	79.4245	558	85.8701							846.234	1813.79	846.234	1
	26.8346	5812	26.8146	8217				559	78.6894	559	85.3051							849.51	1860.24	849.51	0
	26.8609	5560	26.8409	7856				560	77.9007	560	84.6989							852.787	1880.4	852.787	0
	26.8871	5559	26.8671	7708				561	77.072	561	84.0414							856.064	1919.15	856.064	4.001
	26.9134	5327	26.8934	7614				562	76.224	562	83.3714							859.341	1924.85	859.341	1
	26.9397	5168	26.9197	7439				563	75.4135	563	82.6801							862.618	1851.06	862.618	2
	26.9659	5059	26.9459	7369				564	74.5346	564	81.9251							865.894	1838.94	865.894	0
	26.9922	4961	26.9722	7158				565	73.5884	565	81.1639							869.171	1901.75	869.171	3.002
	27.0184	4968	26.9984	7048				566	72.6342	566	80.3501							872.448	1864.17	872.448	2.001
	27.0447	4909	27.0247	6982				567	71.6343	567	79.5139							875.725	1827.49	875.725	0
	27.071	4802	27.051	6960				568	70.5556	568	78.5876							879.002	1819.94	879.002	1
	27.0972	4763	27.0772	6848				569	69.4918	569	77.6476							882.278	1898.41	882.278	1
	27.1235	4664	27.1035	6913				570	68.4291	570	76.6851							885.555	1798.05	885.555	0
	27.1497	4575	27.1297	6801				571	67.3368	571	75.7314							888.832	1821.19	888.832	2
	27.176	4546	27.156	6686				572	66.2444	572	74.7851							892.109	1801	892.109	0
	27.2023	4607	27.1823	6654				573	65.1954	573	73.8039							895.386	1781.99	895.386	1
	27.2285	4480	27.2085	6694				574	64.1145	574	72.7876							898.662	1791.19	898.662	3.001
	27.2548	4413	27.2348	6701				575	62.9936	575	71.7601							901.939	1802.35	901.939	0
	27.2811	4548	27.2611	6565				576	61.8864	576	70.7501							905.216	1812.4	905.216	1
	27.3073	4395	27.2873	6600				577	60.7918	577	69.7239							908.493	1807.37	908.493	2
	27.3336	4450	27.3136	6602				578	59.7154	578	68.7526							911.77	1815.75	911.77	1
	27.3598	4421	27.3398	6478				579	58.6825	579	67.7689							915.046	1822.73	915.046	0
	27.3861	4349	27.3661	6504				580	57.6209	580	66.7501							918.323	1784.6	918.323	0
	27.4123	4338	27.3924	6377				581	56.5765	581	65.7089							921.6	1785.73	921.6	0
	27.4386	4353	27.4186	6472				582	55.5698	582	64.6539							924.877	1756.96	924.877	0
	27.4649	4265	27.4449	6427				583	54.6087	583	63.6526							928.154	1745.04	928.154	3.001
	27.4911	4301	27.4711	6514				584	53.6373	584	62.7151							931.43	1785.66	931.43	2.001
	27.5174	4293	27.4974	6407				585	52.6603	585	61.7851							934.707	1809.33	934.707	3.001
	27.5436	4219	27.5236	6385				586	51.7049	586	60.8426							937.984	1785.9	937.984	0
	27.5699	4172	27.5499	6357				587	50.8077	587	59.9226							941.261	1758.68	941.261	0
	27.5962	4352	27.5762	6373				588	49.9277	588	58.9901							944.538	1769.2	944.538	2
	27.6224	4299	27.6024	6326				589	49.0305	589	58.1076							947.814	1777.25	947.814	0
	27.6487	4207	27.6287	6383				590	48.2144	590	57.1951							951.091	1779.85	951.091	0
	27.6749	4261	27.6549	6315				591	47.38	591	56.3376							954.368	1754.45	954.368	1
	27.7012	4307	27.6812	6276				592	46.5342	592	55.4801							957.645	1725.87	957.645	3.001
	27.7275	4167	27.7075	6287				593	45.7204	593	54.6014							960.922	1719.15	960.922	1
	27.7537	4289	27.7337	6280				594	44.9659	594	53.8126							964.198	1719.12	964.198	0
	27.78	4329	27.76	6223				595	44.2844	595	53.0589							967.475	1732.45	967.475	2.001
	27.8063	4287	27.7863	6282				596	43.6053	596	52.3164							970.752	1761.1	970.752	2
	27.8325	4249	27.8125	6266				597	42.9672	597	51.5826							974.029	1707.5	974.029	1
	27.8588	4211	27.8388	6226				598	42.3451	598	50.9239							977.306	1704.41	977.306	0
	27.885	4235	27.865	6268				599	41.6923	599	50.2889							980.582	1722.72	980.582	1
	27.9113	4199	27.8913	6246				600	41.0816	600	49.6464							983.859	1707.74	983.859	2
	27.9376	4135	27.9176	6318				601	40.4218	601	48.9651							987.136	1737.19	987.136	0
	27.9638	4157	27.9438	6205				602	39.8842	602	48.3614							990.413	1753.31	990.413	0
	27.9901	4081	27.9701	6195				603	39.3649	603	47.7789							993.69	1768.06	993.69	3.001
	28.0163	4133	27.9963	6197				604	38.8604	604	47.2389							996.966	1758.31	996.966	1
	28.0426	4201	28.0226	6155				605	38.3364	605	46.6539							1000.24	1717.74	1000.24	1
	28.0689	4130	28.0489	6271				606	37.8571	606	46.1339							1003.52	1693.4	1003.52	1
	28.0951	4110	28.0751	6171				607	37.3822	607	45.5864							1006.8	1715.82	1006.8	1
	28.1214	4122	28.1014	6231				608	36.9542	608	45.0739							1010.07	1749.7	1010.07	0
	28.1476	4124	28.1276	6207				609	36.4816	609	44.5651							1013.35	1721.35	1013.35	1
	28.1739	4151	28.1539	6223				610	35.9646	610	44.1026							1016.63	1685.01	1016.63	1
	28.2002	4054	28.1802	6270				611	35.5731	611	43.6339							1019.9	1717.75	1019.9	2.001
	28.2264	4095	28.2064	6235				612	35.1667	612	43.1226							1023.18	1708.86	1023.18	1
	28.2527	4159	28.2327	6194				613	34.7158	613	42.6376							1026.46	1741.37	1026.46	1
	28.2789	3968	28.2589	6231				614	34.2787	614	42.1876							1029.73	1698.06	1029.73	0
	28.3052	4051	28.2852	6207				615	33.8358	615	41.7364							1033.01	1691.65	1033.01	0
	28.3315	4126	28.3115	6186				616	33.4979	616	41.3501							1036.29	1716.62	1036.29	2.001
	28.3577	4047	28.3377	6235				617	33.0802	617	40.8814							1039.56	1734.4	1039.56	1
	28.384	4051	28.364	6122				618	32.7708	618	40.4614							1042.84	1723.01	1042.84	3.001
	28.4103	4052	28.3903	6269				619	32.4124	619	40.0726							1046.12	1718.84	1046.12	2
	28.4365	3952	28.4165	6161				620	32.0323	620	39.7076							1049.4	1685.01	1049.4	0
	28.4628	4037	28.4428	6280				621	31.6568	621	39.2776							1052.67	1690.27	1052.67	2
	28.489	4062	28.469	6191				622	31.2676	622	38.8701							1055.95	1657.61	1055.95	1
	28.5153	4049	28.4953	5984				623	30.9423	623	38.5076							1059.23	1682.24	1059.23	2
	28.5416	4039	28.5216	6151				624	30.6615	624	38.1376							1062.5	1694.7	1062.5	1
	28.5678	4008	28.5478	6117				625	30.3419	625	37.7939							1065.78	1755.57	1065.78	1
	28.5941	4071	28.5741	6210				626	30.0497	626	37.4589							1069.06	1661.88	1069.06	2.001
	28.6203	4005	28.6003	6042				627	29.6855	627	37.1364							1072.33	1706.97	1072.33	2.001
	28.6466	4085	28.6266	6127				628	29.3614	628	36.7339							1075.61	1638.33	1075.61	1
	28.6729	4074	28.6529	6191				629	29.0475	629	36.3976							1078.89	1612.09	1078.89	0
	28.6991	3954	28.6791	6175				630	28.8557	630	36.1389							1082.16	1656.25	1082.16	1
	28.7254	4044	28.7054	6087				631	28.5875	631	35.7964							1085.44	1656.21	1085.44	0
	28.7516	4018	28.7316	6104				632	28.3056	632	35.5051							1088.72	1693.88	1088.72	3.001
	28.7779	4029	28.7579	6071				633	27.97	633	35.1464							1091.99	1700.53	1091.99	0
	28.8042	3956	28.7842	6077				634	27.6447	634	34.8026							1095.27	1667.29	1095.27	4.001
	28.8304	4052	28.8104	6080				635	27.3958	635	34.4489							1098.55	1664.59	1098.55	1
	28.8567	4043	28.8367	6065				636	27.1847	636	34.1351							1101.82	1618.13	1101.82	1
	28.8829	4066	28.8629	6102				637	26.9005	637	33.8126							1105.1	1679.8	1105.1	0
	28.9092	4050	28.8892	6128				638	26.5717	638	33.5326							1108.38	1661.84	1108.38	0
	28.9355	3958	28.9155	6046				639	26.2727	639	33.2626							1111.65	1646.28	1111.65	1
	28.9617	4069	28.9417	5942				640	26.0136	640	32.8676							1114.93	1612.85	1114.93	0
	28.988	4056	28.968	6133				641	25.8035	641	32.5589							1118.21	1628.31	1118.21	1
	29.0142	3952	28.9942	6186				642	25.46	642	32.1726							1121.48	1671.17	1121.48	4.001
	29.0405	3940	29.0205	6051				643	25.2043	643	31.9276							1124.76	1641.02	1124.76	0
	29.0668	4087	29.0468	6030				644	24.9783	644	31.5876							1128.04	1652.9	1128.04	1
	29.093	3995	29.073	6163				645	24.6963	645	31.2526							1131.32	1633.28	1131.32	1
	29.1193	3962	29.0993	6106				646	24.3539	646	30.9264							1134.59	1644.6	1134.59	0
	29.1456	3840	29.1256	6103				647	24.1154	647	30.6701							1137.87	1582.02	1137.87	1
	29.1718	4008	29.1518	6135				648	23.8848	648	30.4264							1141.15	1593.56	1141.15	1
	29.1981	4053	29.1781	6170				649	23.6051	649	30.0801							1144.42	1645.72	1144.42	1
	29.2243	3949	29.2043	6081				650	23.3495	650	29.7289							1147.7	1660.91	1147.7	1
	29.2506	4096	29.2306	6131				651	23.1372	651	29.4939							1150.98	1612.59	1150.98	1
	29.2768	3951	29.2569	6096				652	22.8803	652	29.2051							1154.25	1602.09	1154.25	1
	29.3031	3984	29.2831	6030				653	22.7114	653	28.9864							1157.53	1601.54	1157.53	1
	29.3294	3912	29.3094	6113				654	22.3884	654	28.6189							1160.81	1617.34	1160.81	1
	29.3556	4003	29.3356	6053				655	22.1213	655	28.3051							1164.08	1603.77	1164.08	1
	29.3819	3895	29.3619	6100				656	21.9021	656	28.0026							1167.36	1672.12	1167.36	1
	29.4081	3936	29.3881	6178				657	21.6019	657	27.5664							1170.64	1679.57	1170.64	4.001
	29.4344	3978	29.4144	6028				658	21.3988	658	27.2826							1173.91	1643.8	1173.91	1
	29.4607	3968	29.4407	6082				659	21.1728	659	27.0414							1177.19	1621.47	1177.19	0
	29.4869	3967	29.4669	6055				660	20.9171	660	26.7389							1180.47	1589.17	1180.47	1
	29.5132	4083	29.4932	6202				661	20.6728	661	26.4251							1183.74	1634.4	1183.74	0
	29.5394	4009	29.5194	5967				662	20.3943	662	26.1189							1187.02	1579.82	1187.02	0
	29.5657	3946	29.5457	6071				663	20.142	663	25.8826							1190.3	1590.25	1190.3	2.001
	29.592	4015	29.572	6024				664	19.8886	664	25.6176							1193.57	1649.87	1193.57	0
	29.6182	4041	29.5982	6000				665	19.7243	665	25.3501							1196.85	1645.15	1196.85	2.001
	29.6445	4012	29.6245	5949				666	19.4652	666	25.0301							1200.13	1648.19	1200.13	0
	29.6708	3944	29.6508	5994				667	19.2232	667	24.7801							1203.4	1620.11	1203.4	1
	29.697	4063	29.677	6080				668	18.9972	668	24.4626							1206.68	1619.49	1206.68	1
	29.7233	3980	29.7033	6075				669	18.7415	669	24.1826							1209.96	1663.42	1209.96	2.001
	29.7495	3965	29.7295	6010				670	18.4961	670	23.9301							1213.24	1603.24	1213.24	2
	29.7758	3960	29.7558	6022				671	18.1971	671	23.5814							1216.51	1589.41	1216.51	0
	29.8021	3963	29.7821	6074				672	17.9596	672	23.2464							1219.79	1582.25	1219.79	0
	29.8283	3989	29.8083	6057				673	17.648	673	22.8401							1223.07	1539.09	1223.07	0
	29.8546	3924	29.8346	6054				674	17.4095	674	22.5264							1226.34	1616.79	1226.34	1
	29.8808	3984	29.8608	6081				675	17.1675	675	22.2251							1229.62	1580.91	1229.62	2.001
	29.9071	3986	29.8871	6063				676	16.9289	676	22.0551							1232.9	1609.28	1232.9	0
	29.9334	3918	29.9134	6075				677	16.7075	677	21.7251							1236.17	1568.25	1236.17	3.001
	29.9596	4013	29.9396	5950				678	16.4929	678	21.4901							1239.45	1546.49	1239.45	0
	29.9859	3917	29.9659	6010				679	16.2612	679	21.1964							1242.73	1592.74	1242.73	2
	30.0121	3957	29.9921	6054				680	16.1037	680	20.8814							1246	1601.82	1246	0
	30.0384	3942	30.0184	6046				681	15.8343	681	20.5376							1249.28	1573.17	1249.28	1
	30.0647	3916	30.0447	6022				682	15.6151	682	20.3376							1252.56	1566.01	1252.56	0
	30.0909	3954	30.0709	6129				683	15.2818	683	20.0201							1255.83	1544.3	1255.83	1
	30.1172	3961	30.0972	6053				684	15.0695	684	19.6676							1259.11	1595.51	1259.11	0
	30.1435	4004	30.1234	6082				685	14.7351	685	19.4164							1262.39	1559.71	1262.39	2
	30.1697	3955	30.1497	6085				686	14.5673	686	19.1601							1265.66	1487.01	1265.66	2.001
	30.196	3909	30.176	6033				687	14.3892	687	18.8439							1268.94	1543.05	1268.94	0
	30.2222	3992	30.2022	6116				688	14.1301	688	18.5351							1272.22	1503.55	1272.22	4.001
	30.2485	3870	30.2285	6046				689	13.9726	689	18.2951							1275.49	1584.31	1275.49	0
	30.2748	3942	30.2548	5956				690	13.669	690	18.0876							1278.77	1583.64	1278.77	4.001
	30.301	4002	30.281	6104				691	13.4864	691	17.8514							1282.05	1556.39	1282.05	1
	30.3273	3970	30.3073	6003				692	13.2592	692	17.4251							1285.32	1553.63	1285.32	0
	30.3535	3950	30.3335	6060				693	13.0172	693	17.1364							1288.6	1527.28	1288.6	2
	30.3798	3977	30.3598	5985				694	12.7638	694	16.9514							1291.88	1556.12	1291.88	1
	30.4061	3824	30.3861	6009				695	12.5641	695	16.6751							1295.16	1557.21	1295.16	1
	30.4323	3970	30.4123	6000				696	12.4248	696	16.4051							1298.43	1524.54	1298.43	1
	30.4586	3912	30.4386	6075				697	12.2422	697	16.1251							1301.71	1522.33	1301.71	2
	30.4848	3994	30.4648	6073				698	12.0755	698	15.8989							1304.99	1505.06	1304.99	1
	30.5111	3815	30.4911	5930				699	11.7651	699	15.7039							1308.26	1546.24	1308.26	1
	30.5374	3979	30.5174	5964				700	11.4135	700	15.5001							1311.54	1549.04	1311.54	1
	30.5636	3817	30.5436	5974				701	11.1453	701	15.1314							1314.82	1530.67	1314.82	1
	30.5899	3806	30.5699	6088				702	10.949	702	14.7476							1318.09	1586.16	1318.09	2
	30.6161	3859	30.5961	5977				703	10.9672	703	14.5864							1321.37	1567.4	1321.37	0
	30.6424	3880	30.6224	5967				704	10.8211	704	14.3814							1324.65	1567.67	1324.65	0
	30.6687	3934	30.6487	5930				705	10.5563	705	14.0964							1327.92	1536.62	1327.92	0
	30.6949	3897	30.6749	5959				706	10.2378	706	13.8764							1331.2	1540.45	1331.2	1
	30.7212	3980	30.7012	5939				707	10.086	707	13.7489							1334.48	1504.53	1334.48	2.001
	30.7474	3925	30.7274	5962				708	9.91254	708	13.5576							1337.75	1540.2	1337.75	0
	30.7737	3862	30.7537	5983				709	9.67855	709	13.2664							1341.03	1560.79	1341.03	1
	30.8	3800	30.78	5988				710	9.45597	710	13.0151							1344.31	1520.98	1344.31	1
	30.8262	3979	30.8062	5895				711	9.26079	711	12.6864							1347.58	1531.12	1347.58	0
	30.8525	3942	30.8325	6023				712	9.07816	712	12.3989							1350.86	1467.61	1350.86	1
	30.8787	3848	30.8587	5924				713	8.8921	713	12.1751							1354.14	1441.33	1354.14	0
	30.905	3843	30.885	5951				714	8.70263	714	11.9051							1357.41	1493.86	1357.41	0
	30.9313	3925	30.9113	5976				715	8.35221	715	11.7226							1360.69	1529.74	1360.69	0
	30.9575	3860	30.9375	6036				716	8.24149	716	11.5839							1363.97	1549.79	1363.97	2
	30.9838	3890	30.9638	5942				717	8.16045	717	11.3789							1367.24	1532.21	1367.24	1
	31.01	3958	30.9901	5941				718	7.9801	718	10.9826							1370.52	1553.64	1370.52	0
	31.0363	3939	31.0163	6033				719	7.72328	719	10.6876							1373.8	1570.69	1373.8	1
	31.0626	3937	31.0426	5952				720	7.55207	720	10.4876							1377.08	1505.65	1377.08	0
	31.0888	3814	31.0688	5973				721	7.4345	721	10.3301							1380.35	1466.74	1380.35	2
	31.1151	3948	31.0951	6029				722	7.33405	722	10.2514							1383.63	1471.93	1383.63	0
	31.1413	3930	31.1213	6075				723	7.17425	723	10.0826							1386.91	1444.34	1386.91	0
	31.1676	3972	31.1476	6007				724	7.05668	724	9.90637							1390.18	1484.82	1390.18	0
	31.1939	3904	31.1739	6033				725	6.82726	725	9.66762							1393.46	1517.4	1393.46	2.001
	31.2201	3825	31.2001	5947				726	6.63093	726	9.45762							1396.74	1494.66	1396.74	2
	31.2464	3864	31.2264	6003				727	6.4289	727	9.31387							1400.01	1444.35	1400.01	0
	31.2726	3924	31.2526	6059				728	6.3547	728	9.17137							1403.29	1449.52	1403.29	0
	31.2989	3943	31.2789	5982				729	6.32617	729	8.82512							1406.57	1514.14	1406.57	1
	31.3252	3900	31.3052	6013				730	6.13441	730	8.59137							1409.84	1480.99	1409.84	1
	31.3514	3918	31.3314	6055				731	6.00657	731	8.57387							1413.12	1482.33	1413.12	0
	31.3777	3940	31.3577	5932				732	5.80682	732	8.35512							1416.4	1433.72	1416.4	1
	31.4039	3848	31.3839	6020				733	5.58424	733	8.04137							1419.67	1480.18	1419.67	4.002
	31.4302	3842	31.4102	6011				734	5.60593	734	7.97512							1422.95	1492.73	1422.95	3
	31.4565	3968	31.4365	5954				735	5.48608	735	7.72262							1426.23	1461.89	1426.23	1
	31.4827	3852	31.4627	6013				736	5.30573	736	7.50262							1429.5	1502.64	1429.5	2
	31.509	3874	31.489	5988				737	5.08658	737	7.36387							1432.78	1539.91	1432.78	0
	31.5353	3968	31.5153	5998				738	4.98042	738	7.24887							1436.06	1527.83	1436.06	0
	31.5615	3976	31.5415	5937				739	5.12995	739	7.17762							1439.33	1455.03	1439.33	0
	31.5878	3870	31.5678	5926				740	5.01809	740	7.07762							1442.61	1456.63	1442.61	2
	31.614	3903	31.594	6003				741	4.81035	741	6.82637							1445.89	1421.23	1445.89	3
	31.6403	3861	31.6203	5911				742	4.37889	742	6.49387							1449.16	1429.62	1449.16	1
	31.6666	3959	31.6466	5974				743	4.26475	743	6.32387							1452.44	1478.32	1452.44	1
	31.6928	3925	31.6728	5924				744	4.09581	744	6.04887							1455.72	1489.47	1455.72	1
	31.7191	3873	31.6991	6038				745	3.94857	745	6.02512							1459	1444.35	1459	0
	31.7453	3935	31.7253	5985				746	3.82872	746	5.92387							1462.27	1450.89	1462.27	3.001
	31.7716	3825	31.7516	5897				747	3.85041	747	5.94137							1465.55	1410.6	1465.55	1
	31.7979	3830	31.7779	5961				748	3.8972	748	5.83012							1468.83	1369.44	1468.83	1
	31.8241	3885	31.8041	5862				749	3.82073	749	5.50762							1472.1	1414.9	1472.1	0
	31.8504	3769	31.8304	5992				750	3.69745	750	5.19012							1475.38	1453.35	1475.38	3.001
	31.8767	3983	31.8566	5940				751	3.48971	751	5.01012							1478.66	1442.97	1478.66	5.001
	31.9029	3849	31.8829	5927				752	3.40297	752	4.91387							1481.93	1482.35	1481.93	0
	31.9292	3913	31.9092	5858				753	3.34019	753	4.93887							1485.21	1470.3	1485.21	2.001
	31.9554	3952	31.9354	5900				754	3.23746	754	4.85887							1488.49	1461.27	1488.49	5.002
	31.9817	3907	31.9617	5964				755	3.05939	755	4.62512							1491.76	1501.52	1491.76	4.001
	32.008	3879	31.988	5881				756	3.15756	756	4.62262							1495.04	1475.5	1495.04	3.001
	32.0342	3851	32.0142	5966				757	2.94753	757	4.37012							1498.32	1445.97	1498.32	1
	32.0605	3872	32.0405	5948				758	2.87905	758	4.34762							1501.59	1435.6	1501.59	2
	32.0867	3993	32.0667	5926				759	2.81741	759	4.21012							1504.87	1445.43	1504.87	0
	32.113	3861	32.093	5941				760	2.8859	760	4.14512							1508.15	1457.45	1508.15	1
	32.1392	3881	32.1193	5973				761	2.70555	761	3.98512							1511.42	1416.8	1511.42	1
	32.1655	4030	32.1455	5936				762	2.62223	762	3.79637							1514.7	1412.15	1514.7	0
	32.1918	3970	32.1718	5901				763	2.62793	763	3.71887							1517.98	1444.89	1517.98	0
	32.218	3930	32.198	5978				764	2.50238	764	3.61012							1521.25	1467.01	1521.25	0
	32.2443	3848	32.2243	5956				765	2.13141	765	3.36637							1524.53	1468.65	1524.53	0
	32.2706	3968	32.2505	5921				766	2.19419	766	3.46637							1527.81	1467.01	1527.81	3
	32.2968	3828	32.2768	5996				767	2.32774	767	3.45887							1531.08	1407.82	1531.08	1
	32.3231	3918	32.3031	5962				768	2.30947	768	3.23012							1534.36	1457.77	1534.36	1
	32.3493	3865	32.3293	5830				769	2.26153	769	3.14262							1537.64	1441.62	1537.64	1
	32.3756	3978	32.3556	5849				770	2.09945	770	3.06512							1540.92	1471.95	1540.92	1
	32.4019	3905	32.3819	5974				771	2.10288	771	2.96137							1544.19	1456.09	1544.19	1
	32.4281	3941	32.4081	5991				772	1.93052	772	2.60262							1547.47	1418.15	1547.47	3.002
	32.4544	3872	32.4344	5862				773	1.9271	773	2.54262							1550.75	1388.46	1550.75	0
	32.4806	3805	32.4606	5946				774	1.7673	774	2.44887							1554.02	1392.26	1554.02	2
	32.5069	3878	32.4869	5983				775	1.91568	775	2.63762							1557.3	1415.42	1557.3	3
	32.5332	3881	32.5132	5896				776	1.83007	776	2.58762							1560.58	1425.23	1560.58	2
	32.5594	3924	32.5394	5943				777	1.69881	777	2.34262							1563.85	1383.03	1563.85	2
	32.5857	3765	32.5657	5969				778	1.69424	778	2.40137							1567.13	1419.26	1567.13	0
	32.6119	3927	32.5919	5814				779	1.91112	779	2.33762							1570.41	1437.78	1570.41	1.001
	32.6382	3805	32.6182	5844				780	1.87801	780	2.34512							1573.68	1431.78	1573.68	1
	32.6645	3749	32.6445	5953				781	1.68854	781	2.20012							1576.96	1423.87	1576.96	0
	32.6907	3847	32.6707	5943				782	1.55955	782	2.14887							1580.24	1389.28	1580.24	2
	32.717	3832	32.697	5831				783	1.45683	783	1.93012							1583.51	1384.91	1583.51	2
	32.7432	3833	32.7232	5969				784	1.40889	784	1.87137							1586.79	1392.81	1586.79	1
	32.7695	3917	32.7495	5973				785	1.42829	785	1.77887							1590.07	1389.81	1590.07	1
	32.7958	3855	32.7758	5839				786	1.51047	786	1.90262							1593.34	1434.8	1593.34	1
	32.822	3880	32.802	5947				787	1.45797	787	1.78387							1596.62	1427.42	1596.62	3.001
	32.8483	3980	32.8283	6010				788	1.28675	788	1.49262							1599.9	1436.14	1599.9	2
	32.8745	4089	32.8546	5937				789	1.23539	789	1.47637							1603.17	1426.87	1603.17	1
	32.9008	4043	32.8808	6066				790	1.21941	790	1.60762							1606.45	1354.25	1606.45	1
	32.9271	4072	32.9071	6035				791	1.15777	791	1.56137							1609.73	1332.5	1609.73	0
	32.9533	4086	32.9333	6211				792	0.98656	792	1.25512							1613	1353.12	1613	1
	32.9796	4265	32.9596	6138				793	0.84388	793	1.15012							1616.28	1423.64	1616.28	3.001
	33.0059	4260	32.9858	6267				794	0.88383	794	1.26637							1619.56	1405.62	1619.56	2.001
	33.0321	4436	33.0121	6328				795	0.99683	795	1.23262							1622.84	1414.61	1622.84	1
	33.0584	4477	33.0384	6522				796	0.95574	796	1.12012							1626.11	1397.44	1626.11	3.001
	33.0846	4622	33.0646	6636				797	0.73544	797	1.05137							1629.39	1388.45	1629.39	2
	33.1109	4696	33.0909	6762				798	0.47063	798	0.72137							1632.67	1393.89	1632.67	2.001
	33.1371	4647	33.1172	6912				799	0.45465	799	0.42387							1635.94	1378.66	1635.94	2
	33.1634	4893	33.1434	6885				800	0.39301	800	0.24137							1639.22	1391.72	1639.22	1
	33.1897	4608	33.1697	6841														1642.5	1338.5	1642.5	0
	33.2159	4511	33.1959	6677														1645.77	1364.28	1645.77	1
	33.2422	4440	33.2222	6579														1649.05	1408.89	1649.05	3.001
	33.2685	4482	33.2485	6527														1652.33	1390.91	1652.33	0
	33.2947	4391	33.2747	6424														1655.6	1435.63	1655.6	2
	33.321	4490	33.301	6316														1658.88	1419.25	1658.88	2
	33.3472	4507	33.3272	6499														1662.16	1363.8	1662.16	1
	33.3735	4510	33.3535	6743														1665.43	1371.08	1665.43	2
	33.3998	4606	33.3798	6828														1668.71	1403.71	1668.71	1
	33.426	4760	33.406	6881														1671.99	1431.85	1671.99	0
	33.4523	5086	33.4323	7121														1675.26	1410.54	1675.26	0
	33.4785	5267	33.4585	7415														1678.54	1389.07	1678.54	2
	33.5048	5659	33.4848	7739														1681.82	1380.86	1681.82	0
	33.5311	6229	33.5111	8222														1685.09	1445.74	1685.09	2.001
	33.5573	7286	33.5373	9094														1688.37	1418.71	1688.37	0
	33.5836	8507	33.5636	10254														1691.65	1393.42	1691.65	2
	33.6098	10315	33.5898	12029														1694.92	1356.95	1694.92	3.001
	33.6361	11961	33.6161	13860														1698.2	1352.31	1698.2	1
	33.6624	12815	33.6424	15183														1701.48	1392.01	1701.48	1
	33.6886	12872	33.6686	15288														1704.76	1340.95	1704.76	2
	33.7149	11943	33.6949	14820														1708.03	1358.03	1708.03	1
	33.7411	10883	33.7212	13917														1711.31	1361.88	1711.31	3.001
	33.7674	9719	33.7474	12746														1714.59	1338.49	1714.59	3
	33.7937	8279	33.7737	11255														1717.86	1383.04	1717.86	2
	33.8199	7646	33.7999	10120														1721.14	1444.35	1721.14	1
	33.8462	6849	33.8262	8956														1724.42	1386.4	1724.42	2
	33.8725	6095	33.8524	8411														1727.69	1366.18	1727.69	1
	33.8987	5525	33.8787	7885														1730.97	1343.09	1730.97	3.001
	33.925	5306	33.905	7404														1734.25	1366.71	1734.25	1
	33.9512	4986	33.9312	7078														1737.52	1339.02	1737.52	0
	33.9775	4808	33.9575	6837														1740.8	1324.63	1740.8	2
	34.0037	4581	33.9838	6742														1744.08	1336.29	1744.08	1
	34.03	4489	34.01	6620														1747.35	1319.22	1747.35	1
	34.0563	4328	34.0363	6582														1750.63	1385.52	1750.63	1
	34.0825	4170	34.0625	6407														1753.91	1372.42	1753.91	3.001
	34.1088	4207	34.0888	6347														1757.18	1391.73	1757.18	3.001
	34.135	4166	34.115	6112														1760.46	1426.06	1760.46	1
	34.1613	4060	34.1413	6129														1763.74	1354.87	1763.74	2
	34.1876	3955	34.1676	6044														1767.01	1362.66	1767.01	1
	34.2138	3919	34.1938	5954														1770.29	1379.75	1770.29	0
	34.2401	3901	34.2201	5924														1773.57	1331.17	1773.57	3.001
	34.2664	3861	34.2464	5905														1776.84	1277.82	1776.84	3.001
	34.2926	3798	34.2726	5817														1780.12	1303.79	1780.12	1
	34.3189	3793	34.2989	5766														1783.4	1344.98	1783.4	3.001
	34.3451	3807	34.3251	5812														1786.68	1352.91	1786.68	0
	34.3714	3703	34.3514	5870														1789.95	1314.91	1789.95	1
	34.3977	3655	34.3777	5849														1793.23	1301.61	1793.23	2
	34.4239	3740	34.4039	5870														1796.51	1391.81	1796.51	4
	34.4502	3736	34.4302	5745														1799.78	1329.06	1799.78	1
	34.4764	3669	34.4564	5719														1803.06	1321.65	1803.06	0
	34.5027	3651	34.4827	5694														1806.34	1392.31	1806.34	0
	34.529	3570	34.509	5648														1809.61	1365.1	1809.61	2
	34.5552	3615	34.5352	5685														1812.89	1309.21	1812.89	3.001
	34.5815	3659	34.5615	5665														1816.17	1355.33	1816.17	2
	34.6077	3511	34.5877	5508														1819.44	1327.1	1819.44	1
	34.634	3605	34.614	5667														1822.72	1314.34	1822.72	2
	34.6603	3584	34.6403	5582														1826	1340.64	1826	1
	34.6865	3408	34.6665	5490														1829.27	1342.53	1829.27	1
	34.7128	3574	34.6928	5578														1832.55	1354.2	1832.55	2.001
	34.739	3484	34.7191	5599														1835.83	1324.64	1835.83	1
	34.7653	3500	34.7453	5557														1839.1	1284.03	1839.1	1
	34.7916	3553	34.7716	5655														1842.38	1311.03	1842.38	3
	34.8178	3506	34.7978	5628														1845.66	1359.78	1845.66	4.001
	34.8441	3497	34.8241	5619														1848.93	1392.29	1848.93	0
	34.8704	3405	34.8503	5519														1852.21	1328.21	1852.21	3.001
	34.8966	3504	34.8766	5661														1855.49	1302.15	1855.49	4.001
	34.9229	3552	34.9029	5689														1858.76	1337.12	1858.76	1
	34.9491	3533	34.9291	5627														1862.04	1366.16	1862.04	2
	34.9754	3505	34.9554	5592														1865.32	1358.83	1865.32	3.001
	35.0016	3540	34.9817	5529														1868.6	1377.31	1868.6	2
	35.0279	3590	35.0079	5609														1871.87	1338.49	1871.87	1
	35.0542	3540	35.0342	5620														1875.15	1328.7	1875.15	5.001
	35.0804	3596	35.0604	5697														1878.43	1303.78	1878.43	3.001
	35.1067	3660	35.0867	5663														1881.7	1320.03	1881.7	2
	35.133	3593	35.113	5659														1884.98	1310.55	1884.98	1
	35.1592	3639	35.1392	5736														1888.26	1276.19	1888.26	1
	35.1855	3665	35.1655	5779														1891.53	1335.05	1891.53	4.002
	35.2117	3696	35.1917	5749														1894.81	1315.46	1894.81	1
	35.238	3665	35.218	5868														1898.09	1329.8	1898.09	1
	35.2643	3756	35.2443	5822														1901.36	1342.54	1901.36	2
	35.2905	3793	35.2705	6006														1904.64	1359.98	1904.64	4.001
	35.3168	3875	35.2968	5948														1907.92	1292.28	1907.92	3.001
	35.343	4163	35.323	6249														1911.19	1305.97	1911.19	0
	35.3693	4291	35.3493	6353														1914.47	1283.77	1914.47	4.001
	35.3956	4526	35.3756	6670														1917.75	1294.04	1917.75	2
	35.4218	4910	35.4018	6897														1921.02	1306.21	1921.02	4.001
	35.4481	5527	35.4281	7536														1924.3	1293.22	1924.3	5.002
	35.4743	6235	35.4543	8157														1927.58	1307.84	1927.58	1
	35.5006	7351	35.4806	9341														1930.85	1283.49	1930.85	7.002
	35.5269	8754	35.5069	11030														1934.13	1287.81	1934.13	1
	35.5531	10092	35.5331	12769														1937.41	1331.76	1937.41	5.002
	35.5794	11142	35.5594	14041														1940.68	1304.09	1940.68	1
	35.6056	11461	35.5857	14655														1943.96	1324.64	1943.96	1
	35.6319	11144	35.6119	14440														1947.24	1339.28	1947.24	3
	35.6582	10481	35.6382	13478														1950.52	1338.73	1950.52	4.001
	35.6844	9406	35.6644	12492														1953.79	1294.32	1953.79	1
	35.7107	8125	35.6907	11175														1957.07	1278.89	1957.07	3
	35.737	6909	35.7169	9111														1960.35	1276.19	1960.35	3
	35.7632	5887	35.7432	8195														1963.62	1302.97	1963.62	7.002
	35.7895	5229	35.7695	7319														1966.9	1312.98	1966.9	9.002
	35.8157	4741	35.7957	6874														1970.18	1278.36	1970.18	5.002
	35.842	4308	35.822	6437														1973.45	1312.19	1973.45	2.001
	35.8683	4056	35.8483	6288														1976.73	1333.04	1976.73	2
	35.8945	3982	35.8745	5945														1980.01	1330.06	1980.01	2.001
	35.9208	3837	35.9008	5868														1983.28	1278.91	1983.28	4.001
	35.947	3810	35.927	5834														1986.56	1328.2	1986.56	7.003
	35.9733	3811	35.9533	5843														1989.84	1343.62	1989.84	11.006
	35.9995	3715	35.9796	5754														1993.11	1283.79	1993.11	13.008
	36.0258	3652	36.0058	5803														1996.39	1327.93	1996.39	7.002
	36.0521	3733	36.0321	5755														1999.67	1345.79	1999.67	11.004
	36.0783	3704	36.0583	5759
	36.1046	3734	36.0846	5669
	36.1309	3705	36.1109	5619
	36.1571	3527	36.1371	5641
	36.1834	3444	36.1634	5569
	36.2096	3388	36.1896	5516
	36.2359	3463	36.2159	5502
	36.2622	3405	36.2422	5465
	36.2884	3409	36.2684	5428
	36.3147	3380	36.2947	5436
	36.3409	3335	36.3209	5437
	36.3672	3378	36.3472	5481
	36.3935	3385	36.3735	5456
	36.4197	3279	36.3997	5475
	36.446	3293	36.426	5415
	36.4722	3277	36.4522	5310
	36.4985	3158	36.4785	5346
	36.5248	3287	36.5048	5374
	36.551	3310	36.531	5376
	36.5773	3265	36.5573	5377
	36.6035	3267	36.5836	5371
	36.6298	3281	36.6098	5420
	36.6561	3224	36.6361	5462
	36.6823	3286	36.6623	5372
	36.7086	3152	36.6886	5342
	36.7349	3193	36.7148	5291
	36.7611	3306	36.7411	5298
	36.7874	3250	36.7674	5229
	36.8136	3233	36.7936	5239
	36.8399	3338	36.8199	5246
	36.8661	3263	36.8462	5285
	36.8924	3326	36.8724	5304
	36.9187	3296	36.8987	5377
	36.9449	3334	36.9249	5266
	36.9712	3226	36.9512	5320
	36.9975	3213	36.9775	5292
	37.0237	3345	37.0037	5328
	37.05	3366	37.03	5387
	37.0762	3373	37.0562	5427
	37.1025	3298	37.0825	5405
	37.1288	3390	37.1088	5360
	37.155	3455	37.135	5345
	37.1813	3572	37.1613	5447
	37.2075	3350	37.1875	5539
	37.2338	3543	37.2138	5675
	37.2601	3578	37.2401	5607
	37.2863	3731	37.2663	5642
	37.3126	3805	37.2926	5941
	37.3388	3828	37.3188	5942
	37.3651	4000	37.3451	6158
	37.3914	4343	37.3714	6287
	37.4176	4466	37.3976	6507
	37.4439	4782	37.4239	6907
	37.4701	5283	37.4502	7434
	37.4964	5915	37.4764	8038
	37.5227	6820	37.5027	8802
	37.5489	8258	37.5289	10046
	37.5752	10266	37.5552	12108
	37.6014	13247	37.5814	14655
	37.6277	17506	37.6077	18456
	37.654	22819	37.634	23655
	37.6802	28392	37.6602	29626
	37.7065	32288	37.6865	34591
	37.7328	33721	37.7127	37759
	37.759	32742	37.739	38019
	37.7853	30893	37.7653	36173
	37.8115	27520	37.7915	33235
	37.8378	23520	37.8178	28981
	37.864	19533	37.8441	24812
	37.8903	15684	37.8703	20500
	37.9166	12539	37.8966	16718
	37.9428	10125	37.9228	13751
	37.9691	8522	37.9491	11426
	37.9954	7134	37.9754	10081
	38.0216	6200	38.0016	8952
	38.0479	5521	38.0279	8051
	38.0741	4930	38.0541	7560
	38.1004	4716	38.0804	6907
	38.1267	4393	38.1067	6585
	38.1529	4121	38.1329	6305
	38.1792	3860	38.1592	6067
	38.2054	3626	38.1854	5920
	38.2317	3577	38.2117	5660
	38.258	3520	38.238	5632
	38.2842	3339	38.2642	5534
	38.3105	3407	38.2905	5384
	38.3367	3330	38.3167	5416
	38.363	3252	38.343	5270
	38.3893	3229	38.3693	5344
	38.4155	3200	38.3955	5344
	38.4418	3176	38.4218	5270
	38.468	3115	38.4481	5278
	38.4943	3172	38.4743	5102
	38.5206	3139	38.5006	5166
	38.5468	3216	38.5268	5073
	38.5731	3212	38.5531	5223
	38.5994	3122	38.5793	5228
	38.6256	3242	38.6056	5200
	38.6519	3227	38.6319	5211
	38.6781	3162	38.6581	5324
	38.7044	3264	38.6844	5282
	38.7306	3261	38.7107	5314
	38.7569	3325	38.7369	5362
	38.7832	3333	38.7632	5407
	38.8094	3346	38.7894	5294
	38.8357	3269	38.8157	5220
	38.862	3325	38.842	5274
	38.8882	3213	38.8682	5273
	38.9145	3125	38.8945	5162
	38.9407	3148	38.9207	5129
	38.967	3017	38.947	5145
	38.9933	2976	38.9733	4981
	39.0195	2977	38.9995	4997
	39.0458	2985	39.0258	4986
	39.072	2841	39.052	5037
	39.0983	3065	39.0783	4994
	39.1246	2973	39.1046	5032
	39.1508	2938	39.1308	4925
	39.1771	2804	39.1571	4934
	39.2033	2938	39.1833	4959
	39.2296	2875	39.2096	4845
	39.2559	2949	39.2359	4941
	39.2821	2900	39.2621	4915
	39.3084	2951	39.2884	4931
	39.3347	2959	39.3147	4943
	39.3609	2849	39.3409	4912
	39.3872	2795	39.3672	4922
	39.4134	2873	39.3934	4824
	39.4397	2821	39.4197	4894
	39.4659	2824	39.446	4924
	39.4922	2847	39.4722	4879
	39.5185	2857	39.4985	4844
	39.5447	2774	39.5247	4857
	39.571	2803	39.551	4872
	39.5973	2817	39.5772	4898
	39.6235	2877	39.6035	4826
	39.6498	2849	39.6298	4840
	39.676	2802	39.656	4837
	39.7023	2841	39.6823	4898
	39.7285	2847	39.7086	4823
	39.7548	2804	39.7348	4912
	39.7811	2815	39.7611	4830
	39.8073	2877	39.7873	4783
	39.8336	2815	39.8136	4888
	39.8599	2924	39.8399	4790
	39.8861	2792	39.8661	4844
	39.9124	2835	39.8924	4777
	39.9386	2815	39.9186	4771
	39.9649	2787	39.9449	4818
	39.9912	2919	39.9712	4759
	40.0174	2830	39.9974	4827
	40.0437	2774	40.0237	4870
	40.0699	2882	40.0499	4773
	40.0962	2792	40.0762	4825
	40.1225	2861	40.1025	4853
	40.1487	2824	40.1287	4843
	40.175	2835	40.155	4757
	40.2012	2740	40.1812	4806
	40.2275	2670	40.2075	4689
	40.2538	2764	40.2338	4826
	40.28	2845	40.26	4794
	40.3063	2788	40.2863	4805
	40.3325	2794	40.3126	4779
	40.3588	2850	40.3388	4803
	40.3851	2832	40.3651	4764
	40.4113	2819	40.3913	4764
	40.4376	2811	40.4176	4785
	40.4639	2788	40.4438	4816
	40.4901	2837	40.4701	4750
	40.5164	2839	40.4964	4749
	40.5426	2875	40.5226	4774
	40.5689	2849	40.5489	4766
	40.5951	2871	40.5752	4821
	40.6214	2895	40.6014	4750
	40.6477	2824	40.6277	4889
	40.6739	2858	40.6539	4868
	40.7002	2922	40.6802	4885
	40.7265	2924	40.7065	4942
	40.7527	2957	40.7327	4972
	40.779	3061	40.759	5118
	40.8052	2991	40.7852	5110
	40.8315	3067	40.8115	5211
	40.8578	2996	40.8378	5078
	40.884	3098	40.864	5116
	40.9103	2974	40.8903	5035
	40.9365	2876	40.9165	5127
	40.9628	2861	40.9428	5138
	40.9891	2880	40.9691	4930
	41.0153	2907	40.9953	4849
	41.0416	2905	41.0216	4859
	41.0678	2854	41.0478	4953
	41.0941	2886	41.0741	4894
	41.1204	2679	41.1004	4758
	41.1466	2847	41.1266	4787
	41.1729	2779	41.1529	4866
	41.1992	2812	41.1791	4761
	41.2254	2703	41.2054	4773
	41.2517	2817	41.2317	4731
	41.2779	2685	41.2579	4788
	41.3042	2778	41.2842	4745
	41.3304	2765	41.3105	4790
	41.3567	2864	41.3367	4756
	41.383	2803	41.363	4799
	41.4092	2822	41.3892	4797
	41.4355	2854	41.4155	4802
	41.4618	2871	41.4417	4840
	41.488	2752	41.468	4787
	41.5143	2833	41.4943	4887
	41.5405	2728	41.5205	4753
	41.5668	2748	41.5468	4833
	41.593	2804	41.5731	4784
	41.6193	2869	41.5993	4754
	41.6456	2828	41.6256	4820
	41.6718	2824	41.6518	4830
	41.6981	2819	41.6781	4791
	41.7244	2797	41.7044	4751
	41.7506	2840	41.7306	4773
	41.7769	2761	41.7569	4827
	41.8031	2812	41.7831	4764
	41.8294	2756	41.8094	4820
	41.8557	2787	41.8357	4817
	41.8819	2700	41.8619	4792
	41.9082	2727	41.8882	4793
	41.9344	2781	41.9144	4748
	41.9607	2878	41.9407	4787
	41.987	2841	41.967	4824
	42.0132	2773	41.9932	4798
	42.0395	2819	42.0195	4743
	42.0657	2743	42.0457	4804
	42.092	2841	42.072	4839
	42.1183	2847	42.0983	4799
	42.1445	2857	42.1245	4787
	42.1708	2817	42.1508	4811
	42.197	2894	42.1771	4814
	42.2233	2901	42.2033	4808
	42.2496	2839	42.2296	4926
	42.2758	2966	42.2558	4953
	42.3021	3016	42.2821	4937
	42.3284	3083	42.3083	5131
	42.3546	3245	42.3346	5117
	42.3809	3386	42.3609	5315
	42.4071	3299	42.3871	5370
	42.4334	3408	42.4134	5332
	42.4597	3321	42.4397	5460
	42.4859	3364	42.4659	5262
	42.5122	3339	42.4922	5214
	42.5384	3204	42.5184	5184
	42.5647	3211	42.5447	5071
	42.591	3063	42.571	5048
	42.6172	3031	42.5972	5005
	42.6435	2977	42.6235	5045
	42.6697	2875	42.6497	4942
	42.696	2866	42.676	4935
	42.7223	2846	42.7023	4902
	42.7485	2895	42.7285	4784
	42.7748	2881	42.7548	4845
	42.801	2732	42.781	4795
	42.8273	2839	42.8073	4801
	42.8536	2770	42.8336	4860
	42.8798	2822	42.8598	4846
	42.9061	2790	42.8861	4772
	42.9323	2787	42.9123	4757
	42.9586	2768	42.9386	4823
	42.9849	2827	42.9649	4799
	43.0111	2759	42.9911	4666
	43.0374	2811	43.0174	4729
	43.0637	2778	43.0436	4816
	43.0899	2805	43.0699	4835
	43.1162	2777	43.0962	4833
	43.1424	2770	43.1224	4749
	43.1687	2703	43.1487	4741
	43.1949	2808	43.175	4835
	43.2212	2767	43.2012	4824
	43.2475	2796	43.2275	4801
	43.2737	2850	43.2537	4748
	43.3	2706	43.28	4746
	43.3263	2741	43.3062	4797
	43.3525	2717	43.3325	4803
	43.3788	2754	43.3588	4828
	43.405	2901	43.385	4791
	43.4313	2845	43.4113	4870
	43.4575	2838	43.4376	4845
	43.4838	2871	43.4638	4927
	43.5101	2948	43.4901	4903
	43.5363	2838	43.5163	4844
	43.5626	2813	43.5426	4848
	43.5889	2910	43.5689	4826
	43.6151	2860	43.5951	4787
	43.6414	2826	43.6214	4848
	43.6676	2807	43.6476	4777
	43.6939	2802	43.6739	4740
	43.7202	2831	43.7002	4790
	43.7464	2816	43.7264	4737
	43.7727	2778	43.7527	4676
	43.7989	2896	43.7789	4787
	43.8252	2772	43.8052	4859
	43.8515	2744	43.8315	4757
	43.8777	2765	43.8577	4715
	43.904	2789	43.884	4757
	43.9302	2744	43.9102	4765
	43.9565	2759	43.9365	4722
	43.9828	2739	43.9628	4752
	44.009	2818	43.989	4758
	44.0353	2800	44.0153	4743
	44.0615	2771	44.0416	4754
	44.0878	2780	44.0678	4760
	44.1141	2709	44.0941	4668
	44.1403	2639	44.1203	4773
	44.1666	2763	44.1466	4745
	44.1928	2756	44.1728	4778
	44.2191	2768	44.1991	4715
	44.2454	2695	44.2254	4744
	44.2716	2739	44.2516	4710
	44.2979	2743	44.2779	4731
	44.3242	2778	44.3041	4726
	44.3504	2793	44.3304	4792
	44.3767	2649	44.3567	4737
	44.4029	2738	44.3829	4765
	44.4292	2762	44.4092	4695
	44.4555	2724	44.4355	4752
	44.4817	2769	44.4617	4716
	44.508	2777	44.488	4678
	44.5342	2773	44.5142	4739
	44.5605	2890	44.5405	4675
	44.5868	2795	44.5668	4724
	44.613	2761	44.593	4779
	44.6393	2686	44.6193	4712
	44.6655	2745	44.6455	4729
	44.6918	2784	44.6718	4700
	44.7181	2761	44.6981	4694
	44.7443	2718	44.7243	4656
	44.7706	2739	44.7506	4778
	44.7968	2743	44.7768	4712
	44.8231	2720	44.8031	4788
	44.8494	2699	44.8294	4695
	44.8756	2753	44.8556	4609
	44.9019	2740	44.8819	4729
	44.9282	2778	44.9081	4689
	44.9544	2660	44.9344	4756
	44.9807	2770	44.9607	4696
	45.0069	2741	44.9869	4653
	45.0332	2747	45.0132	4697
	45.0594	2646	45.0395	4630
	45.0857	2716	45.0657	4733
	45.112	2755	45.092	4699
	45.1382	2732	45.1182	4776
	45.1645	2753	45.1445	4719
	45.1908	2721	45.1707	4634
	45.217	2673	45.197	4642
	45.2433	2704	45.2233	4705
	45.2695	2704	45.2495	4747
	45.2958	2716	45.2758	4696
	45.322	2724	45.3021	4681
	45.3483	2736	45.3283	4683
	45.3746	2704	45.3546	4693
	45.4008	2731	45.3808	4694
	45.4271	2661	45.4071	4692
	45.4534	2699	45.4334	4679
	45.4796	2626	45.4596	4691
	45.5059	2763	45.4859	4643
	45.5321	2783	45.5121	4677
	45.5584	2703	45.5384	4650
	45.5847	2685	45.5647	4620
	45.6109	2662	45.5909	4719
	45.6372	2732	45.6172	4712
	45.6634	2705	45.6434	4748
	45.6897	2720	45.6697	4665
	45.716	2642	45.696	4651
	45.7422	2700	45.7222	4698
	45.7685	2636	45.7485	4726
	45.7947	2760	45.7747	4670
	45.821	2720	45.801	4663
	45.8473	2636	45.8273	4686
	45.8735	2706	45.8535	4730
	45.8998	2655	45.8798	4670
	45.926	2836	45.9061	4681
	45.9523	2669	45.9323	4692
	45.9786	2656	45.9586	4650
	46.0048	2714	45.9848	4673
	46.0311	2644	46.0111	4682
	46.0573	2778	46.0374	4648
	46.0836	2765	46.0636	4728
	46.1099	2690	46.0899	4716
	46.1361	2791	46.1161	4679
	46.1624	2815	46.1424	4703
	46.1887	2797	46.1686	4736
	46.2149	2793	46.1949	4716
	46.2412	2782	46.2212	4723
	46.2674	2702	46.2474	4726
	46.2937	2684	46.2737	4712
	46.32	2639	46.3	4711
	46.3462	2754	46.3262	4698
	46.3725	2698	46.3525	4716
	46.3987	2640	46.3787	4697
	46.425	2669	46.405	4722
	46.4513	2797	46.4313	4616
	46.4775	2715	46.4575	4676
	46.5038	2623	46.4838	4716
	46.53	2657	46.51	4715
	46.5563	2646	46.5363	4706
	46.5826	2674	46.5626	4622
	46.6088	2663	46.5888	4688
	46.6351	2612	46.6151	4666
	46.6613	2742	46.6413	4657
	46.6876	2713	46.6676	4613
	46.7139	2762	46.6939	4674
	46.7401	2662	46.7201	4654
	46.7664	2649	46.7464	4722
	46.7927	2655	46.7726	4669
	46.8189	2638	46.7989	4655
	46.8452	2627	46.8252	4683
	46.8714	2655	46.8514	4710
	46.8977	2730	46.8777	4608
	46.9239	2631	46.904	4658
	46.9502	2751	46.9302	4680
	46.9765	2676	46.9565	4620
	47.0027	2678	46.9827	4675
	47.029	2697	47.009	4626
	47.0553	2770	47.0352	4628
	47.0815	2813	47.0615	4677
	47.1078	2632	47.0878	4610
	47.134	2762	47.114	4677
	47.1603	2651	47.1403	4638
	47.1865	2696	47.1666	4702
	47.2128	2641	47.1928	4664
	47.2391	2704	47.2191	4705
	47.2653	2701	47.2453	4653
	47.2916	2688	47.2716	4618
	47.3179	2628	47.2979	4596
	47.3441	2666	47.3241	4601
	47.3704	2640	47.3504	4617
	47.3966	2616	47.3766	4609
	47.4229	2604	47.4029	4630
	47.4492	2661	47.4292	4618
	47.4754	2645	47.4554	4645
	47.5017	2705	47.4817	4641
	47.5279	2714	47.5079	4578
	47.5542	2644	47.5342	4632
	47.5805	2679	47.5605	4684
	47.6067	2594	47.5867	4623
	47.633	2571	47.613	4570
	47.6592	2692	47.6392	4635
	47.6855	2634	47.6655	4676
	47.7118	2661	47.6918	4606
	47.738	2651	47.718	4633
	47.7643	2671	47.7443	4555
	47.7906	2688	47.7706	4601
	47.8168	2691	47.7968	4659
	47.8431	2664	47.8231	4697
	47.8693	2661	47.8493	4663
	47.8956	2660	47.8756	4670
	47.9218	2668	47.9019	4603
	47.9481	2658	47.9281	4709
	47.9744	2643	47.9544	4621
	48.0006	2630	47.9806	4585
	48.0269	2663	48.0069	4698
	48.0532	2641	48.0331	4651
	48.0794	2603	48.0594	4677
	48.1057	2606	48.0857	4617
	48.1319	2672	48.1119	4585
	48.1582	2704	48.1382	4616
	48.1845	2720	48.1645	4634
	48.2107	2680	48.1907	4646
	48.237	2677	48.217	4634
	48.2632	2621	48.2432	4651
	48.2895	2653	48.2695	4677
	48.3158	2702	48.2958	4599
	48.342	2656	48.322	4551
	48.3683	2633	48.3483	4592
	48.3945	2705	48.3745	4571
	48.4208	2667	48.4008	4649
	48.4471	2673	48.4271	4628
	48.4733	2691	48.4533	4612
	48.4996	2718	48.4796	4594
	48.5258	2640	48.5058	4628
	48.5521	2645	48.5321	4634
	48.5784	2577	48.5584	4652
	48.6046	2650	48.5846	4648
	48.6309	2662	48.6109	4636
	48.6572	2666	48.6371	4563
	48.6834	2570	48.6634	4696
	48.7097	2622	48.6897	4656
	48.7359	2614	48.7159	4553
	48.7622	2674	48.7422	4658
	48.7884	2695	48.7685	4659
	48.8147	2591	48.7947	4706
	48.841	2609	48.821	4654
	48.8672	2641	48.8472	4633
	48.8935	2717	48.8735	4712
	48.9198	2720	48.8997	4643
	48.946	2642	48.926	4716
	48.9723	2706	48.9523	4765
	48.9985	2692	48.9785	4661
	49.0248	2778	49.0048	4823
	49.051	2750	49.0311	4823
	49.0773	2848	49.0573	4818
	49.1036	2841	49.0836	4859
	49.1298	2939	49.1098	4845
	49.1561	2950	49.1361	4875
	49.1824	3002	49.1624	4938
	49.2086	2942	49.1886	4944
	49.2349	2866	49.2149	4943
	49.2611	2875	49.2411	4979
	49.2874	3027	49.2674	4889
	49.3137	2907	49.2937	4931
	49.3399	2892	49.3199	5104
	49.3662	3047	49.3462	5094
	49.3924	3101	49.3724	5143
	49.4187	3064	49.3987	5221
	49.445	3077	49.425	5211
	49.4712	3036	49.4512	5149
	49.4975	2962	49.4775	5178
	49.5237	2918	49.5037	5092
	49.55	2986	49.53	5157
	49.5763	3039	49.5563	5124
	49.6025	2912	49.5825	4987
	49.6288	2871	49.6088	4896
	49.6551	2786	49.635	4878
	49.6813	2740	49.6613	4826
	49.7076	2818	49.6876	4824
	49.7338	2768	49.7138	4808
	49.7601	2792	49.7401	4759
	49.7863	2761	49.7664	4620
	49.8126	2661	49.7926	4642
	49.8389	2633	49.8189	4691
	49.8651	2615	49.8451	4754
	49.8914	2742	49.8714	4664
	49.9177	2757	49.8976	4649
	49.9439	2728	49.9239	4644
	49.9702	2755	49.9502	4736
	49.9964	2699	49.9764	4648
	50.0227	2744	50.0027	4636
	50.049	2681	50.029	4616
	50.0752	2647	50.0552	4706
	50.1015	2740	50.0815	4677
	50.1277	2747	50.1077	4648
	50.154	2724	50.134	4678
	50.1803	2853	50.1603	4747
	50.2065	2645	50.1865	4739
	50.2328	2695	50.2128	4695
	50.259	2738	50.239	4682
	50.2853	2731	50.2653	4635
	50.3116	2700	50.2916	4707
	50.3378	2619	50.3178	4699
	50.3641	2739	50.3441	4674
	50.3903	2725	50.3703	4719
	50.4166	2769	50.3966	4671
	50.4429	2669	50.4229	4645
	50.4691	2753	50.4491	4718
	50.4954	2676	50.4754	4702
	50.5217	2762	50.5016	4678
	50.5479	2681	50.5279	4669
	50.5742	2724	50.5542	4716
	50.6004	2775	50.5804	4740
	50.6267	2705	50.6067	4760
	50.6529	2802	50.633	4719
	50.6792	2798	50.6592	4703
	50.7055	2844	50.6855	4729
	50.7317	2750	50.7117	4812
	50.758	2831	50.738	4709
	50.7843	2920	50.7642	4803
	50.8105	2878	50.7905	4829
	50.8368	2871	50.8168	4786
	50.863	2858	50.843	4844
	50.8893	2870	50.8693	4773
	50.9156	2880	50.8956	4872
	50.9418	2901	50.9218	4868
	50.9681	2975	50.9481	4905
	50.9943	3028	50.9743	4988
	51.0206	2979	51.0006	5025
	51.0469	3121	51.0269	4983
	51.0731	3089	51.0531	5106
	51.0994	3172	51.0794	5268
	51.1256	3430	51.1056	5277
	51.1519	3528	51.1319	5473
	51.1782	3656	51.1582	5563
	51.2044	3966	51.1844	5798
	51.2307	4160	51.2107	6102
	51.2569	4563	51.2369	6390
	51.2832	5067	51.2632	7028
	51.3095	5733	51.2895	7643
	51.3357	6805	51.3157	8592
	51.362	8742	51.342	10419
	51.3882	11578	51.3682	12757
	51.4145	15309	51.3945	16231
	51.4408	19929	51.4208	20509
	51.467	22783	51.447	24051
	51.4933	22992	51.4733	25479
	51.5196	21456	51.4995	24373
	51.5458	19653	51.5258	22219
	51.5721	18344	51.5521	20509
	51.5983	17513	51.5783	19851
	51.6246	16374	51.6046	18826
	51.6508	14225	51.6309	16832
	51.6771	11758	51.6571	14466
	51.7034	9464	51.6834	11781
	51.7296	7640	51.7096	10204
	51.7559	6518	51.7359	8729
	51.7822	5590	51.7621	7740
	51.8084	5108	51.7884	7064
	51.8347	4567	51.8147	6597
	51.8609	4170	51.8409	6235
	51.8872	4029	51.8672	5921
	51.9135	3779	51.8935	5741
	51.9397	3541	51.9197	5534
	51.966	3507	51.946	5430
	51.9922	3423	51.9722	5304
	52.0185	3257	51.9985	5288

## Sheet: Fig.4
Fig. 4a, b	Ta:Fe2O3				Ta:Fe2O3@Fe2O3				NiFe(OH)x/Ta:Fe2O3@Fe2O3				Fig. 4c, d	Ta:Fe2O3		Ta:Fe2O3@Fe2O3		NiFe(OH)x/Ta:Fe2O3@Fe2O3		Fig. 4e	Ta:Fe2O3		Ta:Fe2O3@Fe2O3		NiFe(OH)x/Ta:Fe2O3@Fe2O3		Fig. 4f	Ta:Fe2O3		Ta:Fe2O3@Fe2O3		NiFe(OH)x/Ta:Fe2O3@Fe2O3		Fig. 4g	Ta:Fe2O3		Ta:Fe2O3@Fe2O3		NiFe(OH)x/Ta:Fe2O3@Fe2O3		Fig. 4h	Ta:Fe2O3		Ta:Fe2O3@Fe2O3		NiFe(OH)x/Ta:Fe2O3@Fe2O3		Fig. 4i	Ta:Fe2O3
J-V curves	on light		in dark		on light		in dark		on light		in dark		J-V curves	VRHE	Current	VRHE	Current	VRHE	Current	η (surface)	VRHE	Percent (%)	VRHE	Percent (%)	VRHE	Percent (%)	η (bulk)	VRHE	Percent (%)	VRHE	Percent (%)	VRHE	Percent (%)	ABPE	VRHE	Percent (%)	VRHE	Percent (%)	VRHE	Percent (%)	IPCE	VRHE	Percent (%)	VRHE	Percent (%)	VRHE	Percent (%)	Carrier lifetime	VRHE
	VRHE	Current	VRHE	Current	VRHE	Current	VRHE	Current	VRHE	Current	VRHE	Current	Chopped	0.4	-0.082	0.4	-0.004	0.4	-0.009		0.7	0.24	0.7	10.95	0.7	35.75		0.9	20.45	0.9	23.32	0.9	24.8		0.5	-0.01214	0.5	-0.00363	0.5	0.00219		350	19.5219	350	23.2495	350	30.5121		0.602
	0.42	-0.109	0.4	-0.089	0.4	-0.081	0.4	-0.089	0.4	-0.018	0.4	-0.072		0.405	-0.073	0.405	-0.004	0.405	-0.009		0.75	0.54	0.75	16.98	0.75	43.2		0.95	21.74	0.95	24.83	0.95	27.02		0.55	-0.00404	0.55	0.00351	0.55	0.02757		360	19.2071	360	22.5748	360	29.2981		0.604
	0.425	-0.09	0.405	-0.07	0.405	-0.067	0.405	-0.07	0.405	-0.014	0.405	-0.05		0.41	-0.066	0.41	-0.004	0.41	-0.006		0.8	1.5	0.8	22.94	0.8	51.87		1	23.24	1	26.59	1	28.73		0.6	-0.000748125	0.6	0.01058	0.6	0.08703		380	19.9304	380	23.2349	380	29.4025		0.605
	0.43	-0.077	0.41	-0.061	0.41	-0.058	0.41	-0.061	0.41	-0.012	0.41	-0.039		0.415	-0.06	0.415	-0.004	0.415	-0.006		0.85	4.29	0.85	29.12	0.85	61.57		1.05	24.28	1.05	28.18	1.05	30.31		0.65	0.00138	0.65	0.0427	0.65	0.17243		400	20.149	400	24.0228	400	28.7474		0.606
	0.435	-0.069	0.415	-0.054	0.415	-0.049	0.415	-0.051	0.415	-0.009	0.415	-0.033		0.42	-0.053	0.42	-0.004	0.42	-0.006		0.9	9.33	0.9	35.28	0.9	68.37		1.1	25.5	1.1	29.81	1.1	32.25		0.7	0.00189	0.7	0.09446	0.7	0.25942		420	18.2047	420	22.1166	420	27.0918		0.607
	0.44	-0.063	0.42	-0.05	0.42	-0.04	0.42	-0.047	0.42	-0.012	0.42	-0.029		0.425	-0.047	0.425	-0.004	0.425	-0.006		0.95	16.51	0.95	41.02	0.95	74.63		1.15	26.69	1.15	31.52	1.15	33.9		0.75	0.00456	0.75	0.15498	0.75	0.35096		440	18.3716	440	21.6975	440	27.1406		0.608
	0.445	-0.057	0.425	-0.044	0.425	-0.033	0.425	-0.04	0.425	-0.012	0.425	-0.026		0.43	-0.042	0.43	-0.004	0.43	-0.009		1	25.05	1	47.05	1	80.23		1.2	28.03	1.2	33.06	1.2	35.71		0.8	0.01277	0.8	0.21048	0.8	0.44608		460	19.5335	460	23.4968	460	26.9603		0.608
	0.45	-0.052	0.43	-0.039	0.43	-0.031	0.43	-0.036	0.43	-0.012	0.43	-0.026		0.435	-0.036	0.435	-0.004	0.435	-0.008		1.05	34.27	1.05	52.6	1.05	84.21		1.25	29.66	1.25	34.99	1.25	37.66		0.85	0.03475	0.85	0.25667	0.85	0.51226		480	16.8201	480	22.1678	480	25.9412		0.609
	0.455	-0.046	0.435	-0.034	0.435	-0.023	0.435	-0.031	0.435	-0.009	0.435	-0.023		0.44	-0.033	0.44	-0.004	0.44	-0.006		1.1	43.47	1.1	58.43	1.1	86.31		1.3	32.43	1.3	37.11	1.3	40		0.9	0.06975	0.9	0.28981	0.9	0.55052		500	14.5632	500	19.8523	500	23.6175		0.61
	0.46	-0.04	0.44	-0.029	0.44	-0.021	0.44	-0.026	0.44	-0.008	0.44	-0.021		0.445	-0.029	0.445	-0.004	0.445	-0.006		1.15	51.59	1.15	62.19	1.15	88.48		1.35	35.46	1.35	39.49	1.35	43.38		0.95	0.11139	0.95	0.30629	0.95	0.54805		520	13.2602	520	18.2355	520	22.8195		0.61
	0.465	-0.037	0.445	-0.026	0.445	-0.017	0.445	-0.02	0.445	-0.005	0.445	-0.018		0.45	-0.026	0.45	-0.004	0.45	-0.006		1.2	57.45	1.2	65.54	1.2	88.74		1.4	39.36	1.4	43.4	1.4	49.38		1	0.14749	1	0.3049	1	0.52047		540	8.14746	540	16.0052	540	20.8119		0.611
	0.47	-0.033	0.45	-0.023	0.45	-0.015	0.45	-0.017	0.45	-0.005	0.45	-0.014		0.455	-0.022	0.455	-0.004	0.455	-0.006		1.25	61.65	1.25	67.86	1.25	87.55									1.05	0.16501	1.05	0.28501	1.05	0.45393		560	6.89756	560	11.6126	560	16.7132		0.612
	0.475	-0.03	0.455	-0.022	0.455	-0.013	0.455	-0.017	0.455	-0.005	0.455	-0.012		0.46	-0.02	0.46	-0.004	0.46	-0.005		1.3	62.44	1.3	68.26	1.3	85.06									1.1	0.15823	1.1	0.23992	1.1	0.35868		580	2.86257	580	6.23914	580	10.2039		0.612
	0.48	-0.026	0.46	-0.019	0.46	-0.013	0.46	-0.015	0.46	-0.008	0.46	-0.009		0.465	-0.018	0.465	-0.004	0.465	0.003		1.35	60.48	1.35	66.93	1.35	80.43									1.15	0.12094	1.15	0.16614	1.15	0.23774		600	1.60298	600	2.5185	600	3.74092		0.613
	0.485	-0.024	0.465	-0.017	0.465	-0.012	0.465	-0.014	0.465	-0.008	0.465	-0.012		0.47	-0.016	0.47	-0.003	0.47	-0.001		1.4	54.94	1.4	65.34	1.4	72.91									1.2	0.05319	1.2	0.06908	1.2	0.09363		620	0.99324	620	0.86383	620	1.7427		0.613
	0.49	-0.02	0.47	-0.014	0.47	-0.011	0.47	-0.014	0.47	-0.005	0.47	-0.012		0.475	-0.014	0.475	-0.004	0.475	0.002																1.25	-0.04045	1.25	-0.05032	1.25	-0.06635		640	0.90391	640	1.03812	640	1.26758		0.614
	0.495	-0.018	0.475	-0.012	0.475	-0.009	0.475	-0.012	0.475	0	0.475	-0.012		0.48	-0.013	0.48	-0.003	0.48	0.002																1.3	-0.15561	1.3	-0.18831	1.3	-0.23756		650	0.90391	650	0.93812	650	1.15714		0.614
	0.5	-0.017	0.48	-0.011	0.48	-0.01	0.48	-0.012	0.48	0.003	0.48	-0.009		0.485	-0.011	0.485	-0.004	0.485	0.002																														0.615
	0.505	-0.014	0.485	-0.009	0.485	-0.008	0.485	-0.01	0.485	0.003	0.485	-0.008		0.49	-0.009	0.49	-0.004	0.49	0.002																														0.616
	0.51	-0.013	0.49	-0.008	0.49	-0.005	0.49	-0.009	0.49	0.003	0.49	-0.005		0.495	-0.009	0.495	-0.004	0.495	0.002																														0.616
	0.515	-0.011	0.495	-0.008	0.495	-0.005	0.495	-0.009	0.495	0	0.495	-0.005		0.5	-0.007	0.5	-0.004	0.5	0.002																														0.617
	0.52	-0.01	0.5	-0.006	0.5	-0.005	0.5	-0.006	0.5	0.003	0.5	-0.006		0.505	-0.007	0.505	-0.004	0.505	0.001																														0.617
	0.525	-0.01	0.505	-0.006	0.505	-0.004	0.505	-0.007	0.505	0.005	0.505	0.002		0.51	-0.006	0.51	-0.002	0.51	-0.004																														0.618
	0.53	-0.007	0.51	-0.005	0.51	-0.005	0.51	-0.007	0.51	0.009	0.51	0.002		0.515	-0.006	0.515	-0.003	0.515	-0.001																														0.618
	0.535	-0.007	0.515	-0.005	0.515	-0.005	0.515	-0.007	0.515	0.014	0.515	0.002		0.52	-0.006	0.52	-0.001	0.52	-0.001																														0.619
	0.54	-0.007	0.52	-0.003	0.52	-0.005	0.52	-0.007	0.52	0.017	0.52	0.002		0.525	-0.004	0.525	-0.001	0.525	-0.001																														0.619
	0.545	-0.006	0.525	-0.003	0.525	-0.004	0.525	-0.006	0.525	0.02	0.525	0		0.53	-0.004	0.53	-0.001	0.53	-0.001																														0.62
	0.55	-0.006	0.53	-0.003	0.53	-0.001	0.53	-0.004	0.53	0.021	0.53	0		0.535	-0.004	0.535	0.006	0.535	-0.001																														0.62
	0.555	-0.006	0.535	-0.001	0.535	0	0.535	-0.003	0.535	0.024	0.535	0		0.54	-0.003	0.54	0.003	0.54	0.004																														0.621
	0.56	-0.004	0.54	-0.001	0.54	0	0.54	-0.003	0.54	0.029	0.54	0		0.545	-0.001	0.545	0.005	0.545	0.038																														0.621
	0.565	-0.004	0.545	-0.001	0.545	0.003	0.545	-0.001	0.545	0.033	0.545	0.002		0.55	-0.001	0.55	0.005	0.55	0.034																														0.621
	0.57	-0.004	0.55	-0.001	0.55	0.005	0.55	0	0.55	0.041	0.55	0.002		0.555	-0.001	0.555	0.005	0.555	0.041																														0.622
	0.575	-0.001	0.555	0	0.555	0.005	0.555	0.002	0.555	0.05	0.555	0.003		0.56	-0.001	0.56	0.005	0.56	0.046																														0.622
	0.58	-0.001	0.56	0	0.56	0.005	0.56	0.002	0.56	0.062	0.56	0.003		0.565	-0.001	0.565	0.005	0.565	0.054																														0.623
	0.585	-0.001	0.565	0	0.565	0.006	0.565	0.002	0.565	0.071	0.565	0.003		0.57	-0.001	0.57	0.005	0.57	0.063																														0.623
	0.59	-0.001	0.57	0	0.57	0.006	0.57	0.002	0.57	0.08	0.57	0.002		0.575	-0.001	0.575	0.005	0.575	0.072																														0.624
	0.595	-0.001	0.575	0	0.575	0.009	0.575	0.002	0.575	0.089	0.575	0		0.58	-0.001	0.58	0	0.58	0.079																														0.624
	0.6	-0.001	0.58	0	0.58	0.009	0.58	0.002	0.58	0.101	0.58	0		0.585	0	0.585	0.003	0.585	0.075																														0.625
	0.605	0	0.585	0.002	0.585	0.01	0.585	0.002	0.585	0.108	0.585	0.002		0.59	0	0.59	0.003	0.59	-0.028																														0.625
	0.61	0	0.59	0.002	0.59	0.013	0.59	0.002	0.59	0.116	0.59	0.002		0.595	0	0.595	0.003	0.595	-0.005																														0.625
	0.615	0	0.595	0.002	0.595	0.014	0.595	0.002	0.595	0.125	0.595	0.003		0.6	0	0.6	0.003	0.6	-0.004																														0.626
	0.62	0	0.6	0.002	0.6	0.017	0.6	0.002	0.6	0.138	0.6	0.003		0.605	0	0.605	0.003	0.605	-0.001																														0.626
	0.625	0	0.605	0.002	0.605	0.021	0.605	0.004	0.605	0.153	0.605	0.003		0.61	0	0.61	0.003	0.61	-0.001																														0.627
	0.63	0	0.61	0.002	0.61	0.023	0.61	0.002	0.61	0.171	0.61	0.002		0.615	0	0.615	0.035	0.615	-0.001																														0.627
	0.635	0	0.615	0.002	0.615	0.028	0.615	0.004	0.615	0.189	0.615	0		0.62	0	0.62	0.018	0.62	0.026																														0.627
	0.64	0.002	0.62	0.002	0.62	0.032	0.62	0.004	0.62	0.201	0.62	0		0.625	0.002	0.625	0.023	0.625	0.218																														0.628
	0.645	0.002	0.625	0.002	0.625	0.037	0.625	0.004	0.625	0.213	0.625	0.002		0.63	0.002	0.63	0.027	0.63	0.218																														0.628
	0.65	0.002	0.63	0.002	0.63	0.043	0.63	0.004	0.63	0.222	0.63	0.003		0.635	0.002	0.635	0.028	0.635	0.232																														0.629
	0.655	0.002	0.635	0.002	0.635	0.049	0.635	0.004	0.635	0.234	0.635	0.003		0.64	0.002	0.64	0.032	0.64	0.245																														0.629
	0.66	0.002	0.64	0.002	0.64	0.059	0.64	0.004	0.64	0.255	0.64	0.003		0.645	0.002	0.645	0.037	0.645	0.258																														0.629
	0.665	0.002	0.645	0.002	0.645	0.065	0.645	0.004	0.645	0.276	0.645	0.002		0.65	0	0.65	0.043	0.65	0.272																														0.63
	0.67	0.002	0.65	0.002	0.65	0.074	0.65	0.002	0.65	0.297	0.65	0.002		0.655	0	0.655	0.049	0.655	0.285																														0.63
	0.675	0.004	0.655	0.002	0.655	0.081	0.655	0.002	0.655	0.314	0.655	0.002		0.66	0	0.66	-0.022	0.66	0.255																														0.63
	0.68	0.004	0.66	0.002	0.66	0.093	0.66	0.004	0.66	0.327	0.66	0.002		0.665	0	0.665	-0.001	0.665	-0.069																														0.631
	0.685	0.004	0.665	0.002	0.665	0.101	0.665	0.004	0.665	0.338	0.665	0.003		0.67	0	0.67	0	0.67	-0.026																														0.631
	0.69	0.004	0.67	0.002	0.67	0.111	0.67	0.004	0.67	0.356	0.67	0.003		0.675	0.002	0.675	0.003	0.675	-0.01																														0.631
	0.695	0.004	0.675	0.002	0.675	0.121	0.675	0.004	0.675	0.377	0.675	0.003		0.68	0	0.68	0.003	0.68	-0.005																														0.632
	0.7	0.004	0.68	0.002	0.68	0.132	0.68	0.004	0.68	0.403	0.68	0.002		0.685	0.006	0.685	0.003	0.685	-0.004																														0.632
	0.705	0.006	0.685	0.002	0.685	0.143	0.685	0.004	0.685	0.424	0.685	0.002		0.69	0.004	0.69	0.003	0.69	-0.004																														0.633
	0.71	0.006	0.69	0.002	0.69	0.154	0.69	0.004	0.69	0.448	0.69	0.002		0.695	0.004	0.695	0.156	0.695	0.059																														0.633
	0.715	0.006	0.695	0.002	0.695	0.168	0.695	0.004	0.695	0.466	0.695	0.002		0.7	0.004	0.7	0.146	0.7	0.504																														0.633
	0.72	0.006	0.7	0.002	0.7	0.178	0.7	0.004	0.7	0.49	0.7	0.003		0.705	0.004	0.705	0.152	0.705	0.496																														0.633
	0.725	0.006	0.705	0.002	0.705	0.194	0.705	0.004	0.705	0.502	0.705	0.003		0.71	0.004	0.71	0.16	0.71	0.514																														0.634
	0.73	0.007	0.71	0.003	0.71	0.207	0.71	0.004	0.71	0.523	0.71	0.003		0.715	0.004	0.715	0.173	0.715	0.538																														0.634
	0.735	0.007	0.715	0.003	0.715	0.22	0.715	0.004	0.715	0.544	0.715	0.002		0.72	0.006	0.72	0.182	0.72	0.563																														0.634
	0.74	0.007	0.72	0.002	0.72	0.234	0.72	0.004	0.72	0.581	0.72	0.002		0.725	0.002	0.725	0.192	0.725	0.593																														0.635
	0.745	0.01	0.725	0.002	0.725	0.247	0.725	0.004	0.725	0.607	0.725	0.002		0.73	-0.001	0.73	0.2	0.73	0.619																														0.635
	0.75	0.01	0.73	0.002	0.73	0.261	0.73	0.004	0.73	0.64	0.73	0.002		0.735	0	0.735	-0.096	0.735	0.643																														0.635
	0.755	0.01	0.735	0.003	0.735	0.27	0.735	0.004	0.735	0.665	0.735	0.002		0.74	0.002	0.74	-0.019	0.74	0.575																														0.636
	0.76	0.011	0.74	0.002	0.74	0.293	0.74	0.004	0.74	0.686	0.74	0.003		0.745	0	0.745	-0.005	0.745	-0.075																														0.636
	0.765	0.013	0.745	0.003	0.745	0.302	0.745	0.004	0.745	0.71	0.745	0.003		0.75	0.002	0.75	-0.001	0.75	-0.045																														0.636
	0.77	0.015	0.75	0.002	0.75	0.323	0.75	0.004	0.75	0.732	0.75	0.003		0.755	0.001	0.755	0	0.755	-0.022																														0.637
	0.775	0.017	0.755	0.003	0.755	0.337	0.755	0.004	0.755	0.759	0.755	0.003		0.76	0.044	0.76	0	0.76	-0.013																														0.637
	0.78	0.019	0.76	0.003	0.76	0.353	0.76	0.004	0.76	0.79	0.76	0.002		0.765	0.013	0.765	0	0.765	-0.008																														0.637
	0.785	0.02	0.765	0.003	0.765	0.369	0.765	0.004	0.765	0.823	0.765	0.002		0.77	0.013	0.77	0.65	0.77	-0.006																														0.637
	0.79	0.023	0.77	0.003	0.77	0.381	0.77	0.004	0.77	0.853	0.77	0.002		0.775	0.013	0.775	0.34	0.775	-0.005																														0.638
	0.795	0.026	0.775	0.003	0.775	0.402	0.775	0.004	0.775	0.888	0.775	0.002		0.78	0.015	0.78	0.34	0.78	0.111																														0.638
	0.8	0.03	0.78	0.003	0.78	0.42	0.78	0.004	0.78	0.909	0.78	0.002		0.785	0.016	0.785	0.36	0.785	0.927																														0.638
	0.805	0.033	0.785	0.003	0.785	0.431	0.785	0.002	0.785	0.928	0.785	0.003		0.79	0.019	0.79	0.372	0.79	0.929																														0.639
	0.81	0.037	0.79	0.003	0.79	0.452	0.79	0.004	0.79	0.955	0.79	0.003		0.795	0.02	0.795	0.389	0.795	0.967																														0.639
	0.815	0.043	0.795	0.003	0.795	0.47	0.795	0.004	0.795	0.991	0.795	0.003		0.8	0.021	0.8	0.403	0.8	1																														0.639
	0.82	0.049	0.8	0.003	0.8	0.489	0.8	0.004	0.8	1.038	0.8	0.003		0.805	-0.074	0.805	0.421	0.805	1.047																														0.639
	0.825	0.053	0.805	0.003	0.805	0.504	0.805	0.004	0.805	1.066	0.805	0.002		0.81	-0.007	0.81	0.437	0.81	1.082																														0.64
	0.83	0.059	0.81	0.003	0.81	0.52	0.81	0.004	0.81	1.092	0.81	0.002		0.815	-0.001	0.815	-0.155	0.815	1.114																														0.64
	0.835	0.067	0.815	0.003	0.815	0.54	0.815	0.004	0.815	1.121	0.815	0.002		0.82	0	0.82	-0.036	0.82	1.145																														0.64
	0.84	0.075	0.82	0.003	0.82	0.561	0.82	0.004	0.82	1.152	0.82	0.002		0.825	0	0.825	-0.016	0.825	1.015																														0.641
	0.845	0.082	0.825	0.003	0.825	0.579	0.825	0.004	0.825	1.172	0.825	0.003		0.83	0	0.83	-0.008	0.83	-0.088																														0.641
	0.85	0.091	0.83	0.003	0.83	0.595	0.83	0.004	0.83	1.205	0.83	0.003		0.835	0.004	0.835	-0.004	0.835	-0.05																														0.641
	0.855	0.1	0.835	0.003	0.835	0.608	0.835	0.004	0.835	1.251	0.835	0.003		0.84	0.136	0.84	-0.001	0.84	-0.03																														0.641
	0.86	0.108	0.84	0.003	0.84	0.637	0.84	0.004	0.84	1.289	0.84	0.002		0.845	0.079	0.845	-0.001	0.845	-0.019																														0.642
	0.865	0.119	0.845	0.003	0.845	0.654	0.845	0.004	0.845	1.305	0.845	0.002		0.85	0.081	0.85	0	0.85	-0.013																														0.642
	0.87	0.129	0.85	0.002	0.85	0.675	0.85	0.004	0.85	1.349	0.85	0.002		0.855	0.088	0.85334	0.821	0.855	-0.01																														0.642
	0.875	0.141	0.855	0.002	0.855	0.694	0.855	0.004	0.855	1.37	0.855	0.002		0.86	0.095	0.86	0.637	0.86	0.172																														0.642
	0.88	0.158	0.86	0.002	0.86	0.714	0.86	0.004	0.86	1.398	0.86	0.003		0.865	0.107	0.865	0.648	0.865	1.448																														0.643
	0.885	0.169	0.865	0.002	0.865	0.736	0.865	0.004	0.865	1.431	0.865	0.003		0.87	0.118	0.87	0.665	0.87	1.44																														0.643
	0.89	0.182	0.87	0.002	0.87	0.754	0.87	0.004	0.87	1.472	0.87	0.003		0.875	0.127	0.875	0.685	0.875	1.474																														0.643
	0.895	0.196	0.875	0.002	0.875	0.772	0.875	0.004	0.875	1.514	0.875	0.002		0.88	0.141	0.88	0.709	0.88	1.502																														0.643
	0.9	0.211	0.88	0.002	0.88	0.79	0.88	0.004	0.88	1.535	0.88	0.002		0.885	0.147	0.885	0.727	0.885	1.536																														0.644
	0.905	0.226	0.885	0.002	0.885	0.815	0.885	0.004	0.885	1.561	0.885	0.002		0.89	-0.046	0.89	0.745	0.89	1.561																														0.644
	0.91	0.245	0.89	0.002	0.89	0.833	0.89	0.004	0.89	1.604	0.89	0.002		0.895	-0.014	0.895	0.77	0.895	1.588																														0.644
	0.915	0.259	0.895	0.003	0.895	0.852	0.895	0.004	0.895	1.616	0.895	0.003		0.9	-0.007	0.9	-0.143	0.9	1.616																														0.644
	0.92	0.278	0.9	0.002	0.9	0.878	0.9	0.004	0.9	1.652	0.9	0.003		0.905	-0.003	0.905	-0.04	0.905	1.436																														0.645
	0.925	0.297	0.905	0.003	0.905	0.892	0.905	0.004	0.905	1.675	0.905	0.003		0.91	-0.001	0.91	-0.022	0.91	-0.1																														0.645
	0.93	0.315	0.91	0.003	0.91	0.916	0.91	0.004	0.91	1.717	0.91	0.003		0.915	-0.001	0.915	-0.013	0.915	-0.071																														0.645
	0.935	0.334	0.915	0.003	0.915	0.942	0.915	0.004	0.915	1.769	0.915	0.002		0.92	0.007	0.92	-0.008	0.92	-0.041																														0.645
	0.94	0.356	0.92	0.003	0.92	0.96	0.92	0.004	0.92	1.78	0.92	0.002		0.925	0.3	0.925	-0.005	0.925	-0.03																														0.646
	0.945	0.374	0.925	0.003	0.925	0.978	0.925	0.004	0.925	1.821	0.925	0.002		0.93	0.297	0.93	-0.004	0.93	-0.019																														0.646
	0.95	0.398	0.93	0.003	0.93	1.002	0.93	0.004	0.93	1.855	0.93	0.002		0.935	0.314	0.935	1.088	0.935	-0.015																														0.646
	0.955	0.424	0.935	0.002	0.935	1.029	0.935	0.004	0.935	1.863	0.935	0.002		0.94	0.336	0.94	0.961	0.94	0.229																														0.646
	0.96	0.447	0.94	0.003	0.94	1.056	0.94	0.004	0.94	1.908	0.94	0.003		0.945	0.35	0.945	0.98	0.945	1.941																														0.646
	0.965	0.467	0.945	0.003	0.945	1.071	0.945	0.004	0.945	1.939	0.945	0.003		0.95	0.373	0.95	1.002	0.95	1.927																														0.647
	0.97	0.495	0.95	0.003	0.95	1.094	0.95	0.004	0.95	1.968	0.95	0.003		0.955	0.398	0.955	1.033	0.955	1.96																														0.647
	0.975	0.512	0.955	0.002	0.955	1.118	0.955	0.004	0.955	2.014	0.955	0.003		0.96	0.419	0.96	1.051	0.96	1.994																														0.647
	0.98	0.542	0.96	0.003	0.96	1.135	0.96	0.004	0.96	2.038	0.96	0.002		0.965	0.425	0.965	1.073	0.965	2.016																														0.647
	0.985	0.563	0.965	0.002	0.965	1.155	0.965	0.004	0.965	2.071	0.965	0.002		0.97	-0.084	0.97	1.095	0.97	2.048																														0.647
	0.99	0.591	0.97	0.003	0.97	1.184	0.97	0.004	0.97	2.097	0.97	0.002		0.975	-0.029	0.975	1.13	0.975	2.075																														0.648
	0.995	0.615	0.975	0.002	0.975	1.205	0.975	0.004	0.975	2.121	0.975	0.002		0.98	-0.016	0.98	-0.161	0.98	2.112																														0.648
	1	0.641	0.98	0.002	0.98	1.23	0.98	0.004	0.98	2.136	0.98	0.003		0.985	-0.009	0.985	-0.058	0.985	1.861																														0.648
	1.005	0.672	0.985	0.002	0.985	1.255	0.985	0.004	0.985	2.179	0.985	0.003		0.99	-0.006	0.99	-0.031	0.99	-0.112																														0.648
	1.01	0.698	0.99	0.003	0.99	1.29	0.99	0.004	0.99	2.214	0.99	0.003		0.995	-0.006	0.995	-0.022	0.995	-0.073																														0.649
	1.015	0.718	0.995	0.002	0.995	1.312	0.995	0.004	0.995	2.243	0.995	0.003		1	0.017	1	-0.013	1	-0.047																														0.649
	1.02	0.747	1	0.003	1	1.334	1	0.004	1	2.265	1	0.002		1.005	0.791	1.005	-0.009	1.005	-0.034																														0.649
	1.025	0.781	1.005	0.003	1.005	1.356	1.005	0.004	1.005	2.277	1.005	0.002		1.00983	0.756	1.01	-0.008	1.01	-0.025																														0.649
	1.03	0.806	1.01	0.003	1.01	1.377	1.01	0.004	1.01	2.307	1.01	0.002		1.015	0.765	1.015	1.589	1.015	-0.019																														0.649
	1.035	0.836	1.015	0.002	1.015	1.41	1.015	0.004	1.015	2.34	1.015	0.002		1.02	0.777	1.02	1.347	1.02	0.289																														0.65
	1.04	0.863	1.02	0.002	1.02	1.432	1.02	0.004	1.02	2.373	1.02	0.003		1.025	0.793	1.025	1.365	1.025	2.44																														0.65
	1.045	0.893	1.025	0.002	1.025	1.453	1.025	0.004	1.025	2.403	1.025	0.003		1.03	0.809	1.03	1.395	1.03	2.434																														0.65
	1.05	0.917	1.03	0.003	1.03	1.479	1.03	0.004	1.03	2.429	1.03	0.002		1.035	0.825	1.035	1.412	1.035	2.457																														0.65
	1.055	0.952	1.035	0.003	1.035	1.507	1.035	0.004	1.035	2.465	1.035	0.002		1.04	0.843	1.04	1.439	1.04	2.484																														0.65
	1.06	0.987	1.04	0.003	1.04	1.537	1.04	0.004	1.04	2.483	1.04	0.002		1.045	0.844	1.045	1.459	1.045	2.517																														0.651
	1.065	1.012	1.045	0.003	1.045	1.543	1.045	0.002	1.045	2.498	1.045	0.002		1.05	-0.099	1.05	1.498	1.05	2.547																														0.651
	1.07	1.038	1.05	0.002	1.05	1.583	1.05	0.004	1.05	2.525	1.05	0.002		1.055	-0.038	1.055	1.518	1.055	2.577																														0.651
	1.075	1.069	1.055	0.002	1.055	1.604	1.055	0.004	1.055	2.563	1.055	0.003		1.06	-0.022	1.06	-0.137	1.06	2.607																														0.651
	1.08	1.096	1.06	0.002	1.06	1.64	1.06	0.004	1.06	2.578	1.06	0.003		1.065	-0.014	1.065	-0.059	1.065	2.295																														0.651
	1.085	1.126	1.065	0.002	1.065	1.654	1.065	0.004	1.065	2.617	1.065	0.002		1.07	-0.009	1.07	-0.036	1.07	-0.12																														0.652
	1.09	1.165	1.07	0.002	1.07	1.684	1.07	0.002	1.07	2.636	1.07	0.002		1.075	-0.007	1.075	-0.026	1.075	-0.064																														0.652
	1.095	1.188	1.075	0.002	1.075	1.713	1.075	0.002	1.075	2.669	1.075	0.002		1.08	0.025	1.08	-0.018	1.08	-0.043																														0.652
	1.1	1.217	1.08	0.002	1.08	1.741	1.08	0.002	1.08	2.671	1.08	0.002		1.085	1.176	1.085	-0.013	1.085	-0.032																														0.652
	1.105	1.248	1.085	0.002	1.085	1.747	1.085	0.004	1.085	2.687	1.085	0.002		1.09	1.148	1.09	-0.009	1.09	-0.025																														0.652
	1.11	1.277	1.09	0.002	1.09	1.785	1.09	0.004	1.09	2.722	1.09	0.003		1.095	1.181	1.095	1.866	1.095	-0.019																														0.653
	1.115	1.303	1.095	0.002	1.095	1.812	1.095	0.004	1.095	2.755	1.095	0.003		1.1	1.204	1.1	1.764	1.1	-0.015																														0.653
	1.12	1.334	1.1	0.002	1.1	1.846	1.1	0.004	1.1	2.764	1.1	0.003		1.105	1.239	1.105	1.79	1.105	0.339																														0.653
	1.125	1.366	1.105	0.002	1.105	1.857	1.105	0.004	1.105	2.776	1.105	0.003		1.11	1.265	1.11	1.812	1.11	2.825																														0.653
	1.13	1.395	1.11	0.003	1.11	1.871	1.11	0.004	1.11	2.822	1.11	0.002		1.115	1.299	1.115	1.848	1.115	2.821																														0.653
	1.135	1.417	1.115	0.002	1.115	1.908	1.115	0.004	1.115	2.825	1.115	0.002		1.12	1.329	1.12	1.862	1.12	2.847																														0.654
	1.14	1.449	1.12	0.002	1.12	1.935	1.12	0.004	1.12	2.842	1.12	0.002		1.125	1.328	1.125	1.899	1.125	2.87																														0.654
	1.145	1.493	1.125	0.003	1.125	1.961	1.125	0.004	1.125	2.884	1.125	0.002		1.13	-0.068	1.13	1.92	1.13	2.888																														0.654
	1.15	1.512	1.13	0.002	1.13	1.982	1.13	0.004	1.13	2.917	1.13	0.002		1.135	-0.034	1.135	1.941	1.135	2.915																														0.654
	1.155	1.541	1.135	0.002	1.135	1.999	1.135	0.004	1.135	2.914	1.135	0.002		1.14	-0.022	1.14	-0.101	1.14	2.942																														0.654
	1.16	1.556	1.14	0.002	1.14	2.033	1.14	0.004	1.14	2.95	1.14	0.003		1.145	-0.014	1.145	-0.052	1.145	2.585																														0.654
	1.165	1.597	1.145	0.002	1.145	2.055	1.145	0.004	1.145	2.947	1.145	0.003		1.15	-0.01	1.15	-0.034	1.15	-0.092																														0.655
	1.17	1.621	1.15	0.002	1.15	2.077	1.15	0.004	1.15	2.98	1.15	0.003		1.155	-0.007	1.155	-0.023	1.155	-0.051																														0.655
	1.175	1.648	1.155	0.002	1.155	2.097	1.155	0.004	1.155	2.959	1.155	0.002		1.16	0.036	1.16	-0.018	1.16	-0.034																														0.655
	1.18	1.677	1.16	0.002	1.16	2.137	1.16	0.004	1.16	3.01	1.16	0.002		1.165	1.63	1.165	-0.013	1.165	-0.025																														0.655
	1.185	1.704	1.165	0.002	1.165	2.14	1.165	0.004	1.165	3.031	1.165	0.002		1.17	1.628	1.17	-0.009	1.17	-0.019																														0.655
	1.19	1.724	1.17	0.002	1.17	2.163	1.17	0.004	1.17	3.059	1.17	0.002		1.175	1.655	1.175	-0.008	1.175	-0.015																														0.655
	1.195	1.756	1.175	0.002	1.175	2.205	1.175	0.004	1.175	3.071	1.175	0.002		1.18	1.681	1.18	2.187	1.18	-0.013																														0.656
	1.2	1.773	1.18	0.002	1.18	2.212	1.18	0.004	1.18	3.08	1.18	0.003		1.185	1.727	1.185	2.176	1.185	0.375																														0.656
	1.205	1.799	1.185	0.002	1.185	2.242	1.185	0.004	1.185	3.097	1.185	0.003		1.19	1.741	1.19	2.19	1.19	3.095																														0.656
	1.21	1.841	1.19	0.002	1.19	2.267	1.19	0.004	1.19	3.103	1.19	0.002		1.195	1.781	1.195	2.232	1.195	3.087																														0.656
	1.215	1.86	1.195	0.002	1.195	2.273	1.195	0.004	1.195	3.102	1.195	0.002		1.2	1.785	1.2	2.246	1.2	3.101																														0.656
	1.22	1.882	1.2	0.002	1.2	2.303	1.2	0.004	1.2	3.144	1.2	0.002		1.205	1.778	1.205	2.251	1.205	3.132																														0.657
	1.225	1.908	1.205	0.002	1.205	2.323	1.205	0.004	1.205	3.169	1.205	0.002		1.21	-0.054	1.21	2.282	1.21	3.156																														0.657
	1.23	1.932	1.21	0.002	1.21	2.349	1.21	0.004	1.21	3.174	1.21	0.002		1.215	-0.027	1.215	2.32	1.215	3.171																														0.657
	1.235	1.945	1.215	0.002	1.215	2.363	1.215	0.004	1.215	3.178	1.215	0.003		1.22	-0.017	1.22	-0.076	1.22	3.193																														0.657
	1.24	1.971	1.22	0.002	1.22	2.383	1.22	0.004	1.22	3.209	1.22	0.003		1.225	-0.011	1.225	-0.04	1.225	2.814																														0.657
	1.245	1.991	1.225	0.002	1.225	2.411	1.225	0.004	1.225	3.205	1.225	0.003		1.23	-0.009	1.23	-0.026	1.23	-0.055																														0.657
	1.25	2.022	1.23	0.002	1.23	2.438	1.23	0.004	1.23	3.215	1.23	0.003		1.235	-0.007	1.235	-0.018	1.235	-0.031																														0.657
	1.255	2.038	1.235	0.002	1.235	2.442	1.235	0.004	1.235	3.249	1.235	0.002		1.24	0.047	1.24	-0.013	1.24	-0.022																														0.658
	1.26	2.071	1.24	0.002	1.24	2.476	1.24	0.004	1.24	3.252	1.24	0.002		1.245	2.034	1.245	-0.009	1.245	-0.015																														0.658
	1.265	2.091	1.245	0.002	1.245	2.49	1.245	0.004	1.245	3.261	1.245	0.002		1.25	2.047	1.25	-0.008	1.25	-0.013																														0.658
	1.27	2.097	1.25	0.002	1.25	2.516	1.25	0.004	1.25	3.281	1.25	0.002		1.255	2.079	1.255	-0.005	1.255	-0.01																														0.658
	1.275	2.132	1.255	0.002	1.255	2.53	1.255	0.002	1.255	3.317	1.255	0.002		1.26	2.101	1.26	2.573	1.26	0.403																														0.658
	1.28	2.154	1.26	0.002	1.26	2.558	1.26	0.004	1.26	3.306	1.26	0.003		1.265	2.121	1.265	2.526	1.265	3.31																														0.658
	1.285	2.181	1.265	0.002	1.265	2.569	1.265	0.004	1.265	3.3	1.265	0.003		1.27	2.131	1.27	2.543	1.27	3.304																														0.659
	1.29	2.178	1.27	0.002	1.27	2.583	1.27	0.004	1.27	3.322	1.27	0.003		1.275	2.156	1.275	2.569	1.275	3.309																														0.659
	1.295	2.204	1.275	0.002	1.275	2.601	1.275	0.004	1.275	3.347	1.275	0.003		1.28	2.198	1.28	2.599	1.28	3.335																														0.659
	1.3	2.223	1.28	0.002	1.28	2.633	1.28	0.004	1.28	3.381	1.28	0.003		1.285	2.154	1.285	2.601	1.285	3.352																														0.659
	1.305	2.241	1.285	0.002	1.285	2.641	1.285	0.004	1.285	3.389	1.285	0.003		1.29	-0.039	1.29	2.613	1.29	3.377																														0.659
	1.31	2.274	1.29	0.002	1.29	2.667	1.29	0.004	1.29	3.378	1.29	0.002		1.295	-0.017	1.295	2.648	1.295	3.391																														0.659
	1.315	2.297	1.295	0.002	1.295	2.677	1.295	0.004	1.295	3.358	1.295	0.002		1.3	-0.011	1.3	-0.044	1.3	2.978																														0.659
	1.32	2.297	1.3	0.002	1.3	2.69	1.3	0.004	1.3	3.383	1.3	0.002		1.305	-0.009	1.305	-0.023	1.305	-0.035																														0.66
	1.325	2.326	1.305	0.002	1.305	2.71	1.305	0.004	1.305	3.418	1.305	0.003		1.31	-0.006	1.31	-0.016	1.31	-0.019																														0.66
	1.33	2.345	1.31	0.002	1.31	2.732	1.31	0.004	1.31	3.421	1.31	0.003		1.315	-0.006	1.315	-0.009	1.315	-0.013																														0.66
	1.335	2.367	1.315	0.002	1.315	2.753	1.315	0.004	1.315	3.44	1.315	0.003		1.32	0.058	1.32	-0.008	1.32	-0.01																														0.66
	1.34	2.37	1.32	0.002	1.32	2.763	1.32	0.004	1.32	3.451	1.32	0.003		1.325	2.367	1.325	-0.005	1.325	-0.008																														0.66
	1.345	2.396	1.325	0.002	1.325	2.772	1.325	0.004	1.325	3.428	1.325	0.002		1.33	2.372	1.33	-0.004	1.33	-0.006																														0.66
	1.35	2.413	1.33	0.002	1.33	2.8	1.33	0.004	1.33	3.453	1.33	0.002		1.335	2.412	1.335	2.8	1.335	-0.006																														0.661
	1.355	2.413	1.335	0.002	1.335	2.803	1.335	0.004	1.335	3.461	1.335	0.002		1.34	2.416	1.34	2.795	1.34	0.428																														0.661
	1.36	2.446	1.34	0.002	1.34	2.828	1.34	0.004	1.34	3.473	1.34	0.002		1.345	2.43	1.345	2.796	1.345	3.492																														0.661
	1.365	2.469	1.345	0.002	1.345	2.843	1.345	0.004	1.345	3.463	1.345	0.003		1.35	2.445	1.35	2.818	1.35	3.49																														0.661
	1.37	2.476	1.35	0.002	1.35	2.845	1.35	0.004	1.35	3.488	1.35	0.003		1.355	2.465	1.355	2.831	1.355	3.496																														0.661
	1.375	2.495	1.355	0.002	1.355	2.868	1.355	0.004	1.355	3.512	1.355	0.003		1.36	2.468	1.36	2.853	1.36	3.511																														0.661
	1.38	2.512	1.36	0.002	1.36	2.883	1.36	0.004	1.36	3.502	1.36	0.002		1.365	2.414	1.365	2.865	1.365	3.527																														0.661
	1.385	2.525	1.365	0.002	1.365	2.89	1.365	0.004	1.365	3.54	1.365	0.002		1.37	-0.022	1.37	2.877	1.37	3.54																														0.662
	1.39	2.528	1.37	0.002	1.37	2.911	1.37	0.004	1.37	3.551	1.37	0.002		1.375	-0.009	1.375	-0.027	1.375	3.554																														0.662
	1.395	2.556	1.375	0.003	1.375	2.932	1.375	0.004	1.375	3.538	1.375	0.002		1.38	-0.007	1.38	-0.013	1.38	3.567																														0.662
	1.4	2.564	1.38	0.002	1.38	2.928	1.38	0.004	1.38	3.532	1.38	0.003		1.385	-0.006	1.385	-0.008	1.385	3.139																														0.662
	1.405	2.582	1.385	0.002	1.385	2.959	1.385	0.004	1.385	3.544	1.385	0.003		1.39	-0.004	1.39	-0.005	1.39	-0.021																														0.662
	1.41	2.588	1.39	0.002	1.39	2.964	1.39	0.004	1.39	3.571	1.39	0.003		1.395	-0.004	1.395	-0.004	1.395	-0.01																														0.662
	1.415	2.597	1.395	0.002	1.395	2.961	1.395	0.004	1.395	3.574	1.395	0.003		1.4	0.065	1.4	-0.001	1.4	-0.008																														0.663
	1.42	2.617	1.4	0.002	1.4	2.998	1.4	0.004	1.4	3.592	1.4	0.003		1.405	2.633	1.405	-0.001	1.405	-0.006																														0.663
	1.425	2.617	1.405	0.002	1.405	3.008	1.405	0.004	1.405	3.59	1.405	0.003		1.41	2.642	1.41	-0.001	1.41	-0.005																														0.663
	1.43	2.664	1.41	0.002	1.41	3.018	1.41	0.004	1.41	3.592	1.41	0.003		1.415	2.651	1.415	3.048	1.415	-0.004																														0.663
	1.435	2.67	1.415	0.002	1.415	3.009	1.415	0.004	1.415	3.571	1.415	0.002		1.42	2.655	1.42	3.02	1.42	0.444																														0.663
	1.44	2.681	1.42	0.002	1.42	3.038	1.42	0.004	1.42	3.614	1.42	0.002		1.425	2.677	1.425	3.032	1.425	3.611																														0.663
	1.445	2.687	1.425	0.002	1.425	3.066	1.425	0.004	1.425	3.62	1.425	0.002		1.43	2.695	1.43	3.048	1.43	3.601																														0.663
	1.45	2.711	1.43	0.002	1.43	3.07	1.43	0.004	1.43	3.628	1.43	0.002		1.435	2.703	1.435	3.058	1.435	3.598																														0.663
	1.455	2.724	1.435	0.002	1.435	3.07	1.435	0.004	1.435	3.655	1.435	0.002		1.44	2.722	1.44	3.069	1.44	3.615																														0.664
	1.46	2.727	1.44	0.002	1.44	3.069	1.44	0.004	1.44	3.632	1.44	0.003		1.445	2.645	1.445	3.08	1.445	3.625																														0.664
	1.465	2.737	1.445	0.002	1.445	3.113	1.445	0.004	1.445	3.637	1.445	0.003		1.45	-0.009	1.45	3.088	1.45	3.641																														0.664
	1.47	2.757	1.45	0.002	1.45	3.109	1.45	0.004	1.45	3.656	1.45	0.003		1.455	-0.006	1.455	3.109	1.455	3.651																														0.664
	1.475	2.769	1.455	0.002	1.455	3.127	1.455	0.004	1.455	3.661	1.455	0.003		1.46	-0.004	1.46	-0.016	1.46	3.664																														0.664
	1.48	2.776	1.46	0.002	1.46	3.131	1.46	0.004	1.46	3.676	1.46	0.003		1.465	-0.003	1.465	-0.005	1.465	3.216																														0.664
	1.485	2.784	1.465	0.002	1.465	3.123	1.465	0.004	1.465	3.682	1.465	0.003		1.47	-0.001	1.47	-0.004	1.47	-0.017																														0.664
	1.49	2.807	1.47	0.002	1.47	3.16	1.47	0.004	1.47	3.718	1.47	0.003		1.475	-0.001	1.475	-0.001	1.475	-0.008																														0.665
	1.495	2.826	1.475	0.002	1.475	3.163	1.475	0.004	1.475	3.715	1.475	0.002		1.48	0.072	1.48	-0.001	1.48	-0.004																														0.665
	1.5	2.823	1.48	0.002	1.48	3.171	1.48	0.004	1.48	3.709	1.48	0.002		1.485	2.827	1.485	0	1.485	-0.004																														0.665
	1.505	2.837	1.485	0.002	1.485	3.202	1.485	0.004	1.485	3.715	1.485	0.003		1.49	2.819	1.49	0	1.49	-0.001																														0.665
	1.51	2.854	1.49	0.002	1.49	3.199	1.49	0.004	1.49	3.725	1.49	0.003		1.495	2.853	1.495	3.178	1.495	-0.001																														0.665
	1.515	2.867	1.495	0.002	1.495	3.224	1.495	0.004	1.495	3.749	1.495	0.003		1.5	2.867	1.5	3.203	1.5	0.465																														0.665
	1.52	2.862	1.5	0.002	1.5	3.211	1.5	0.004	1.5	3.74	1.5	0.003		1.505	2.862	1.505	3.198	1.505	3.757																														0.665
	1.525	2.865	1.505	0.002	1.505	3.229	1.505	0.004	1.505	3.764	1.505	0.003		1.51	2.894	1.51	3.213	1.51	3.748																														0.665
	1.53	2.882	1.51	0.002	1.51	3.252	1.51	0.004	1.51	3.771	1.51	0.003		1.515	2.897	1.515	3.22	1.515	3.76																														0.666
	1.535	2.909	1.515	0.002	1.515	3.242	1.515	0.004	1.515	3.784	1.515	0.003		1.52	2.907	1.52	3.243	1.52	3.756																														0.666
	1.54	2.936	1.52	0.002	1.52	3.266	1.52	0.004	1.52	3.775	1.52	0.003		1.525	2.837	1.525	3.246	1.525	3.775																														0.666
	1.545	2.943	1.525	0.002	1.525	3.279	1.525	0.005	1.525	3.806	1.525	0.006		1.53	-0.009	1.53	3.261	1.53	3.792																														0.666
	1.55	2.925	1.53	0.002	1.53	3.292	1.53	0.005	1.53	3.825	1.53	0.006		1.535	-0.004	1.535	3.253	1.535	3.804																														0.666
	1.555	2.956	1.535	0.002	1.535	3.284	1.535	0.005	1.535	3.809	1.535	0.006		1.54	-0.003	1.54	-0.012	1.54	3.817																														0.666
	1.56	2.939	1.54	0.002	1.54	3.306	1.54	0.005	1.54	3.828	1.54	0.007		1.545	-0.001	1.545	-0.004	1.545	3.357																														0.666
	1.565	2.978	1.545	0.002	1.545	3.314	1.545	0.005	1.545	3.837	1.545	0.006		1.55	-0.001	1.55	0	1.55	0.012																														0.666
	1.57	2.981	1.55	0.002	1.55	3.328	1.55	0.005	1.55	3.86	1.55	0.007		1.555	0	1.555	0	1.555	0.019																														0.667
	1.575	2.997	1.555	0.002	1.555	3.339	1.555	0.005	1.555	3.862	1.555	0.007		1.56	0.077	1.56	0.003	1.56	0.027																														0.667
	1.58	3.009	1.56	0.002	1.56	3.342	1.56	0.007	1.56	3.894	1.56	0.007		1.565	3.012	1.565	0.003	1.565	0.035																														0.667
	1.585	3.014	1.565	0.002	1.565	3.34	1.565	0.007	1.565	3.908	1.565	0.009		1.57	3.024	1.57	0.003	1.57	0.042																														0.667
	1.59	3.025	1.57	0.002	1.57	3.36	1.57	0.007	1.57	3.934	1.57	0.01		1.575	3.018	1.575	3.362	1.575	0.049																														0.667
	1.595	3.044	1.575	0.002	1.575	3.376	1.575	0.008	1.575	3.952	1.575	0.012		1.58	3.034	1.58	3.36	1.58	0.541																														0.667
	1.6	3.058	1.58	0.002	1.58	3.403	1.58	0.008	1.58	3.96	1.58	0.016		1.585	3.041	1.585	3.38	1.585	3.96																														0.667
	1.605	3.06	1.585	0.002	1.585	3.386	1.585	0.008	1.585	3.989	1.585	0.019		1.59	3.07	1.59	3.368	1.59	3.962																														0.667
	1.61	3.08	1.59	0.002	1.59	3.404	1.59	0.01	1.59	4	1.59	0.023		1.595	3.083	1.595	3.408	1.595	3.979																														0.668
	1.615	3.084	1.595	0.002	1.595	3.422	1.595	0.011	1.595	4.01	1.595	0.028		1.6	3.099	1.6	3.415	1.6	4.002																														0.668
	1.62	3.107	1.6	0.003	1.6	3.417	1.6	0.013	1.6	4.045	1.6	0.035																																					0.668
	1.625	3.098	1.605	0.003	1.605	3.448	1.605	0.014	1.605	4.057	1.605	0.046																																					0.668
	1.63	3.101	1.61	0.003	1.61	3.453	1.61	0.016	1.61	4.095	1.61	0.059																																					0.668
	1.635	3.118	1.615	0.003	1.615	3.455	1.615	0.019	1.615	4.108	1.615	0.078																																					0.668
	1.64	3.131	1.62	0.003	1.62	3.455	1.62	0.022	1.62	4.181	1.62	0.104																																					0.668
	1.645	3.131	1.625	0.003	1.625	3.479	1.625	0.025	1.625	4.246	1.625	0.142																																					0.668
	1.65	3.158	1.63	0.003	1.63	3.508	1.63	0.032	1.63	4.256	1.63	0.194																																					0.669
	1.655	3.156	1.635	0.003	1.635	3.504	1.635	0.036	1.635	4.348	1.635	0.257																																					0.669
	1.66	3.169	1.64	0.003	1.64	3.517	1.64	0.046	1.64	4.382	1.64	0.335																																					0.669
	1.665	3.171	1.645	0.005	1.645	3.531	1.645	0.053	1.645	4.432	1.645	0.429																																					0.669
	1.67	3.186	1.65	0.005	1.65	3.541	1.65	0.064	1.65	4.485	1.65	0.533																																					0.669
	1.675	3.207	1.655	0.005	1.655	3.562	1.655	0.077	1.655	4.611	1.655	0.655																																					0.669
	1.68	3.221	1.66	0.005	1.66	3.584	1.66	0.091	1.66	4.678	1.66	0.795																																					0.669
	1.685	3.234	1.665	0.006	1.665	3.605	1.665	0.108	1.665	4.785	1.665	0.962																																					0.669
	1.69	3.226	1.67	0.006	1.67	3.612	1.67	0.13	1.67	4.899	1.67	1.15																																					0.669
	1.695	3.249	1.675	0.008	1.675	3.614	1.675	0.153	1.675	5.034	1.675	1.349																																					0.67
	1.7	3.236	1.68	0.009	1.68	3.627	1.68	0.181	1.68	5.3	1.68	1.529																																					0.67
	1.705	3.25	1.685	0.011	1.685	3.673	1.685	0.214	1.685	5.535	1.685	1.78																																					0.67
	1.71	3.292	1.69	0.013	1.69	3.7	1.69	0.252	1.69	5.944	1.69	2.003																																					0.67
	1.715	3.289	1.695	0.016	1.695	3.709	1.695	0.291	1.695	6.465	1.695	2.225																																					0.67
	1.72	3.313	1.7	0.017	1.7	3.739	1.7	0.337	1.7	7.051	1.7	2.561																																					0.67
	1.725	3.317	1.705	0.02	1.705	3.779	1.705	0.389	1.705	8.019	1.705	2.862																																					0.67
	1.73	3.332	1.71	0.024	1.71	3.801	1.71	0.447			1.71	3.167																																					0.67
	1.735	3.32	1.715	0.028	1.715	3.836	1.715	0.509			1.715	3.461																																					0.67
	1.74	3.349	1.72	0.033	1.72	3.865	1.72	0.576			1.72	3.741																																					0.671
	1.745	3.359	1.725	0.041	1.725	3.908	1.725	0.649			1.725	4.016																																					0.671
	1.75	3.346	1.73	0.047	1.73	3.97	1.73	0.726			1.73	4.309																																					0.671
	1.755	3.38	1.735	0.055	1.735	4.006	1.735	0.808			1.735	4.627																																					0.671
	1.76	3.395	1.74	0.064	1.74	4.067	1.74	0.889			1.74	4.966																																					0.671
	1.765	3.392	1.745	0.075	1.745	4.138	1.745	1.002			1.745	5.308																																					0.671
	1.77	3.405	1.75	0.087	1.75	4.203	1.75	1.106			1.75	5.64																																					0.671
	1.775	3.409	1.755	0.102	1.755	4.265	1.755	1.217			1.755	5.957																																					0.671
	1.78	3.445	1.76	0.119	1.76	4.355	1.76	1.328			1.76	6.261																																					0.671
	1.785	3.468	1.765	0.137	1.765	4.434	1.765	1.473			1.765	6.568																																					0.672
	1.79	3.478	1.77	0.159	1.77	4.537	1.77	1.612			1.77	6.891																																					0.672
	1.795	3.472	1.775	0.183	1.775	4.627	1.775	1.749			1.775	7.239																																					0.672
	1.8	3.495	1.78	0.211	1.78	4.724	1.78	1.891			1.78	7.575																																					0.672
			1.785	0.242	1.785	4.844	1.785	2.039			1.785	7.95																																					0.672
			1.79	0.275	1.79	4.966	1.79	2.19			1.79	8.25																																					0.672
			1.795	0.31	1.795	5.095	1.795	2.348			1.8	9																																					0.672
			1.8	0.353	1.8	5.25	1.8	2.508																																									0.672
																																																	0.672
																																																	0.672
																																																	0.673
																																																	0.673
																																																	0.673
																																																	0.673
																																																	0.673
																																																	0.673
																																																	0.673
																																																	0.673
																																																	0.673
																																																	0.674
																																																	0.674
																																																	0.674
																																																	0.674
																																																	0.674
																																																	0.674
																																																	0.674
																																																	0.674
																																																	0.674
																																																	0.674
																																																	0.675
																																																	0.675
																																																	0.675
																																																	0.675
																																																	0.675
																																																	0.675
																																																	0.675
																																																	0.675
																																																	0.675
																																																	0.675
																																																	0.675
																																																	0.676
																																																	0.676
																																																	0.676
																																																	0.676
																																																	0.676
																																																	0.676
																																																	0.676
																																																	0.676
																																																	0.676
																																																	0.676
																																																	0.677
																																																	0.677
																																																	0.677
																																																	0.677
																																																	0.677
																																																	0.677
																																																	0.677
																																																	0.677
																																																	0.677
																																																	0.677
																																																	0.677
																																																	0.678
																																																	0.678
																																																	0.678
																																																	0.678
																																																	0.678
																																																	0.678
																																																	0.678
																																																	0.678
																																																	0.678
																																																	0.678
																																																	0.678
																																																	0.678
																																																	0.679
																																																	0.679
																																																	0.679
																																																	0.679
																																																	0.679
																																																	0.679
																																																	0.679
																																																	0.679
																																																	0.679
																																																	0.679
																																																	0.679
																																																	0.679
																																																	0.68
																																																	0.68
																																																	0.68
																																																	0.68
																																																	0.68
																																																	0.68
																																																	0.68
																																																	0.68
																																																	0.68
																																																	0.68
																																																	0.68
																																																	0.68
																																																	0.68
																																																	0.681
																																																	0.681
																																																	0.681
																																																	0.681
																																																	0.681
																																																	0.681
																																																	0.681
																																																	0.681
																																																	0.681
																																																	0.681
																																																	0.681
																																																	0.681
																																																	0.681
																																																	0.682
																																																	0.682
																																																	0.682
																																																	0.682
																																																	0.682
																																																	0.682
																																																	0.682
																																																	0.682
																																																	0.682
																																																	0.682
																																																	0.682
																																																	0.682
																																																	0.682
																																																	0.683
																																																	0.683
																																																	0.683
																																																	0.683
																																																	0.683
																																																	0.683
																																																	0.683
																																																	0.683
																																																	0.683
																																																	0.683
																																																	0.683
																																																	0.683
																																																	0.683
																																																	0.683
																																																	0.684
																																																	0.684
																																																	0.684
																																																	0.684
																																																	0.684
																																																	0.684
																																																	0.684
																																																	0.684
																																																	0.684
																																																	0.684
																																																	0.684
																																																	0.684
																																																	0.684
																																																	0.684
																																																	0.684
																																																	0.684
																																																	0.685
																																																	0.685
																																																	0.685
																																																	0.685
																																																	0.685
																																																	0.685
																																																	0.685
																																																	0.685
																																																	0.685
																																																	0.685
																																																	0.685
																																																	0.685
																																																	0.685
																																																	0.686
																																																	0.686
																																																	0.686
																																																	0.686
																																																	0.686
																																																	0.686
																																																	0.686
																																																	0.686
																																																	0.686
																																																	0.686
																																																	0.686
																																																	0.686
																																																	0.686
																																																	0.686
																																																	0.686
																																																	0.687
																																																	0.687
																																																	0.687
																																																	0.687
																																																	0.687
																																																	0.687
																																																	0.687
																																																	0.687
																																																	0.687
																																																	0.687
																																																	0.687
																																																	0.687
																																																	0.687
																																																	0.687
																																																	0.687
																																																	0.688
																																																	0.688
																																																	0.688
																																																	0.688
																																																	0.688
																																																	0.688
																																																	0.688
																																																	0.688
																																																	0.688
																																																	0.688
																																																	0.688
																																																	0.688
																																																	0.688
																																																	0.688
																																																	0.688
																																																	0.688
																																																	0.688
																																																	0.689
																																																	0.689
																																																	0.689
																																																	0.689
																																																	0.689
																																																	0.689
																																																	0.689
																																																	0.689
																																																	0.689
																																																	0.689
																																																	0.689
																																																	0.689
																																																	0.689
																																																	0.689
																																																	0.689
																																																	0.689
																																																	0.69
																																																	0.689
																																																	0.69
																																																	0.69
																																																	0.69
																																																	0.69
																																																	0.69
																																																	0.69
																																																	0.69
																																																	0.69
																																																	0.69
																																																	0.69
																																																	0.69
																																																	0.69
																																																	0.69
																																																	0.69
																																																	0.69
																																																	0.69
																																																	0.691
																																																	0.691
																																																	0.691
																																																	0.691
																																																	0.691
																																																	0.691
																																																	0.691
																																																	0.691
																																																	0.691
																																																	0.691
																																																	0.691
																																																	0.691
																																																	0.691
																																																	0.691
																																																	0.691
																																																	0.691
																																																	0.691
																																																	0.691
																																																	0.691
																																																	0.692
																																																	0.692
																																																	0.692
																																																	0.692
																																																	0.692
																																																	0.692
																																																	0.692
																																																	0.692
																																																	0.692
																																																	0.692
																																																	0.692
																																																	0.692
																																																	0.692
																																																	0.692
																																																	0.692
																																																	0.692
																																																	0.692
																																																	0.692
																																																	0.692
																																																	0.693
																																																	0.693
																																																	0.693
																																																	0.693
																																																	0.693
																																																	0.693
																																																	0.693
																																																	0.693
																																																	0.693
																																																	0.693
																																																	0.693
																																																	0.693
																																																	0.693
																																																	0.693
																																																	0.693
																																																	0.693
																																																	0.693
																																																	0.693
																																																	0.693
																																																	0.694
																																																	0.694
																																																	0.694
																																																	0.694
																																																	0.694
																																																	0.694
																																																	0.694
																																																	0.694
																																																	0.694
																																																	0.694
																																																	0.694
																																																	0.694
																																																	0.694
																																																	0.694
																																																	0.694
																																																	0.694
																																																	0.694
																																																	0.694
																																																	0.694
																																																	0.694
																																																	0.694
																																																	0.694
																																																	0.695
																																																	0.695
																																																	0.695
																																																	0.695
																																																	0.695
																																																	0.695
																																																	0.695
																																																	0.695
																																																	0.695
																																																	0.695
																																																	0.695
																																																	0.695
																																																	0.695
																																																	0.695
																																																	0.695
																																																	0.695
																																																	0.695
																																																	0.695
																																																	0.695
																																																	0.696
																																																	0.696
																																																	0.696
																																																	0.696
																																																	0.696
																																																	0.696
																																																	0.696
																																																	0.696
																																																	0.696
																																																	0.696
																																																	0.696
																																																	0.696
																																																	0.696
																																																	0.696
																																																	0.696
																																																	0.696
																																																	0.696
																																																	0.696
																																																	0.696
																																																	0.696
																																																	0.696
																																																	0.697
																																																	0.697
																																																	0.697
																																																	0.697
																																																	0.697
																																																	0.697
																																																	0.697
																																																	0.697
																																																	0.697
																																																	0.697
																																																	0.697
																																																	0.697
																																																	0.697
																																																	0.697
																																																	0.697
																																																	0.697
																																																	0.697
																																																	0.697
																																																	0.697
																																																	0.697
																																																	0.697
																																																	0.697
																																																	0.697
																																																	0.697
																																																	0.698
																																																	0.698
																																																	0.698
																																																	0.698
																																																	0.698
																																																	0.698
																																																	0.698
																																																	0.698
																																																	0.698
																																																	0.698
																																																	0.698
																																																	0.698
																																																	0.698
																																																	0.698
																																																	0.698
																																																	0.698
																																																	0.698
																																																	0.698
																																																	0.698
																																																	0.698
																																																	0.698
																																																	0.698
																																																	0.698
																																																	0.698
																																																	0.699
																																																	0.699
																																																	0.699
																																																	0.699
																																																	0.699
																																																	0.699
																																																	0.699
																																																	0.699
																																																	0.699
																																																	0.699
																																																	0.699
																																																	0.699
																																																	0.699
																																																	0.699
																																																	0.699
																																																	0.699
																																																	0.699
																																																	0.699
																																																	0.699
																																																	0.699
																																																	0.699
																																																	0.699
																																																	0.7
																																																	0.7
																																																	0.7
																																																	0.7
																																																	0.7
																																																	0.7
																																																	0.7
																																																	0.7
																																																	0.7
																																																	0.7
																																																	0.7
																																																	0.7
																																																	0.7
																																																	0.7
																																																	0.7
																																																	0.7
																																																	0.7
																																																	0.7
																																																	0.7
																																																	0.7
																																																	0.7
																																																	0.7
																																																	0.7
																																																	0.7
																																																	0.701
																																																	0.701
																																																	0.701
																																																	0.701
																																																	0.701
																																																	0.701
																																																	0.701
																																																	0.701
																																																	0.701
																																																	0.701
																																																	0.701
																																																	0.701
																																																	0.701
																																																	0.701
																																																	0.701
																																																	0.701
																																																	0.701
																																																	0.701
																																																	0.701
																																																	0.701
																																																	0.701
																																																	0.701
																																																	0.701
																																																	0.701
																																																	0.701
																																																	0.701
																																																	0.701
																																																	0.702
																																																	0.702
																																																	0.702
																																																	0.702
																																																	0.702
																																																	0.702
																																																	0.702
																																																	0.702
																																																	0.702
																																																	0.702
																																																	0.702
																																																	0.702
																																																	0.702
																																																	0.702
																																																	0.702
																																																	0.702
																																																	0.702
																																																	0.702
																																																	0.702
																																																	0.702
																																																	0.702
																																																	0.702
																																																	0.702
																																																	0.702
																																																	0.702
																																																	0.702
																																																	0.703
																																																	0.702
																																																	0.703
																																																	0.703
																																																	0.703
																																																	0.703
																																																	0.703
																																																	0.703
																																																	0.703
																																																	0.703
																																																	0.703
																																																	0.703
																																																	0.703
																																																	0.703
																																																	0.703
																																																	0.703
																																																	0.703
																																																	0.703
																																																	0.703
																																																	0.703
																																																	0.703
																																																	0.703
																																																	0.703
																																																	0.703
																																																	0.703
																																																	0.703
																																																	0.703
																																																	0.703
																																																	0.703
																																																	0.703
																																																	0.703
																																																	0.703
																																																	0.703
																																																	0.704
																																																	0.704
																																																	0.704
																																																	0.704
																																																	0.704
																																																	0.704
																																																	0.704
																																																	0.704
																																																	0.704
																																																	0.704
																																																	0.704
																																																	0.704
																																																	0.704
																																																	0.704
																																																	0.704
																																																	0.704
																																																	0.704
																																																	0.704
																																																	0.704
																																																	0.704
																																																	0.704
																																																	0.704
																																																	0.704
																																																	0.704
																																																	0.704
																																																	0.705
																																																	0.704
																																																	0.704
																																																	0.705
																																																	0.705
																																																	0.705
																																																	0.705
																																																	0.705
																																																	0.705
																																																	0.705
																																																	0.705
																																																	0.705
																																																	0.705
																																																	0.705
																																																	0.705
																																																	0.705
																																																	0.705
																																																	0.705
																																																	0.705
																																																	0.705
																																																	0.705
																																																	0.705
																																																	0.705
																																																	0.705
																																																	0.705
																																																	0.705
																																																	0.705
																																																	0.705
																																																	0.705
																																																	0.705
																																																	0.705
																																																	0.705
																																																	0.705
																																																	0.705
																																																	0.705
																																																	0.706
																																																	0.706
																																																	0.706
																																																	0.706
																																																	0.706
																																																	0.706
																																																	0.706
																																																	0.706
																																																	0.706
																																																	0.706
																																																	0.706
																																																	0.706
																																																	0.706
																																																	0.706
																																																	0.706
																																																	0.706
																																																	0.706
																																																	0.706
																																																	0.706
																																																	0.706
																																																	0.706
																																																	0.706
																																																	0.706
																																																	0.706
																																																	0.706
																																																	0.706
																																																	0.706
																																																	0.706
																																																	0.706
																																																	0.706
																																																	0.706
																																																	0.707
																																																	0.707
																																																	0.707
																																																	0.707
																																																	0.707
																																																	0.707
																																																	0.707
																																																	0.707
																																																	0.707
																																																	0.707
																																																	0.707
																																																	0.707
																																																	0.707
																																																	0.707
																																																	0.707
																																																	0.707
																																																	0.707
																																																	0.707
																																																	0.707
																																																	0.707
																																																	0.707
																																																	0.707
																																																	0.707
																																																	0.707
																																																	0.707
																																																	0.707
																																																	0.707
																																																	0.707
																																																	0.707
																																																	0.707
																																																	0.707
																																																	0.707
																																																	0.708
																																																	0.708
																																																	0.708
																																																	0.708
																																																	0.708
																																																	0.708
																																																	0.708
																																																	0.708
																																																	0.708
																																																	0.708
																																																	0.708
																																																	0.708
																																																	0.708
																																																	0.708
																																																	0.708
																																																	0.708
																																																	0.708
																																																	0.708
																																																	0.708
																																																	0.708
																																																	0.708
																																																	0.708
																																																	0.708
																																																	0.708
																																																	0.708
																																																	0.708
																																																	0.708
																																																	0.708
																																																	0.708
																																																	0.708
																																																	0.708
																																																	0.708
																																																	0.709
																																																	0.708
																																																	0.709
																																																	0.709
																																																	0.709
																																																	0.709
																																																	0.709
																																																	0.709
																																																	0.709
																																																	0.709
																																																	0.709
																																																	0.709
																																																	0.709
																																																	0.709
																																																	0.709
																																																	0.709
																																																	0.709
																																																	0.709
																																																	0.709
																																																	0.709
																																																	0.709
																																																	0.709
																																																	0.709
																																																	0.709
																																																	0.709
																																																	0.709
																																																	0.709
																																																	0.709
																																																	0.709
																																																	0.709
																																																	0.709
																																																	0.709
																																																	0.709
																																																	0.709
																																																	0.709
																																																	0.709
																																																	0.71
																																																	0.709
																																																	0.71
																																																	0.71
																																																	0.71
																																																	0.71
																																																	0.71
																																																	0.71
																																																	0.71
																																																	0.71
																																																	0.71
																																																	0.71
																																																	0.71
																																																	0.71
																																																	0.71
																																																	0.71
																																																	0.71
																																																	0.71
																																																	0.71
																																																	0.71
																																																	0.71
																																																	0.71
																																																	0.71
																																																	0.71
																																																	0.71
																																																	0.71
																																																	0.71
																																																	0.71
																																																	0.71
																																																	0.71
																																																	0.71
																																																	0.71
																																																	0.71
																																																	0.71
																																																	0.71
																																																	0.71
																																																	0.71
																																																	0.71
																																																	0.71
																																																	0.711
																																																	0.711
																																																	0.711
																																																	0.711
																																																	0.711
																																																	0.711
																																																	0.711
																																																	0.711
																																																	0.711
																																																	0.711
																																																	0.711
																																																	0.711
																																																	0.711
																																																	0.711
																																																	0.711
																																																	0.711
																																																	0.711
																																																	0.711
																																																	0.711
																																																	0.711
																																																	0.711
																																																	0.711
																																																	0.711
																																																	0.711
																																																	0.711
																																																	0.711
																																																	0.711
																																																	0.711
																																																	0.711
																																																	0.711
																																																	0.711
																																																	0.711
																																																	0.711
																																																	0.711
																																																	0.711
																																																	0.711
																																																	0.711
																																																	0.711
																																																	0.711
																																																	0.712
																																																	0.712
																																																	0.712
																																																	0.712
																																																	0.712
																																																	0.712
																																																	0.712
																																																	0.712
																																																	0.712
																																																	0.712
																																																	0.712
																																																	0.712
																																																	0.712
																																																	0.712
																																																	0.712
																																																	0.712
																																																	0.712
																																																	0.712
																																																	0.712
																																																	0.712
																																																	0.712
																																																	0.712
																																																	0.712
																																																	0.712
																																																	0.712
																																																	0.712
																																																	0.712
																																																	0.712
																																																	0.712
																																																	0.712
																																																	0.712
																																																	0.712
																																																	0.712
																																																	0.712
																																																	0.712
																																																	0.712
																																																	0.712
																																																	0.712
																																																	0.712
																																																	0.712
																																																	0.712
																																																	0.712
																																																	0.712
																																																	0.713
																																																	0.713
																																																	0.713
																																																	0.713
																																																	0.713
																																																	0.713
																																																	0.713
																																																	0.713
																																																	0.713
																																																	0.713
																																																	0.713
																																																	0.713
																																																	0.713
																																																	0.713
																																																	0.713
																																																	0.713
																																																	0.713
																																																	0.713
																																																	0.713
																																																	0.713
																																																	0.713
																																																	0.713
																																																	0.713
																																																	0.713
																																																	0.713
																																																	0.713
																																																	0.713
																																																	0.713
																																																	0.713
																																																	0.713
																																																	0.713
																																																	0.713
																																																	0.713
																																																	0.713
																																																	0.713
																																																	0.713
																																																	0.713
																																																	0.713
																																																	0.713
																																																	0.713
																																																	0.713
																																																	0.713
																																																	0.713
																																																	0.713
																																																	0.713
																																																	0.714
																																																	0.714
																																																	0.714
																																																	0.714
																																																	0.714
																																																	0.714
																																																	0.714
																																																	0.714
																																																	0.714
																																																	0.714
																																																	0.714
																																																	0.714
																																																	0.714
																																																	0.714
																																																	0.714
																																																	0.714
																																																	0.714
																																																	0.714
																																																	0.714
																																																	0.714
																																																	0.714
																																																	0.714
																																																	0.714
																																																	0.714
																																																	0.714
																																																	0.714
																																																	0.714
																																																	0.714
																																																	0.714
																																																	0.714
																																																	0.714
																																																	0.714
																																																	0.714
																																																	0.714
																																																	0.714
																																																	0.714
																																																	0.714
																																																	0.714
																																																	0.714
																																																	0.714
																																																	0.714
																																																	0.714
																																																	0.714
																																																	0.714
																																																	0.714
																																																	0.714
																																																	0.714
																																																	0.715
																																																	0.715
																																																	0.715
																																																	0.715
																																																	0.715
																																																	0.715
																																																	0.715
																																																	0.715
																																																	0.715
																																																	0.715
																																																	0.715
																																																	0.715
																																																	0.715
																																																	0.715
																																																	0.715
																																																	0.715
																																																	0.715
																																																	0.715
																																																	0.715
																																																	0.715
																																																	0.715
																																																	0.715
																																																	0.715
																																																	0.715
																																																	0.715
																																																	0.715
																																																	0.715
																																																	0.715
																																																	0.715
																																																	0.715
																																																	0.715
																																																	0.715
																																																	0.715
																																																	0.715
																																																	0.715
																																																	0.715
																																																	0.715
																																																	0.715
																																																	0.715
																																																	0.715
																																																	0.715
																																																	0.715
																																																	0.715
																																																	0.715
																																																	0.715
																																																	0.715
																																																	0.716
																																																	0.716
																																																	0.715
																																																	0.716
																																																	0.716
																																																	0.716
																																																	0.716
																																																	0.716
																																																	0.716
																																																	0.716
																																																	0.716
																																																	0.716
																																																	0.716
																																																	0.716
																																																	0.716
																																																	0.716
																																																	0.716
																																																	0.716
																																																	0.716
																																																	0.716
																																																	0.716
																																																	0.716
																																																	0.716
																																																	0.716
																																																	0.716
																																																	0.716
																																																	0.716
																																																	0.716
																																																	0.716
																																																	0.716
																																																	0.716
																																																	0.716
																																																	0.716
																																																	0.716
																																																	0.716
																																																	0.716
																																																	0.716
																																																	0.716
																																																	0.716
																																																	0.716
																																																	0.716
																																																	0.716
																																																	0.716
																																																	0.716
																																																	0.716
																																																	0.716
																																																	0.716
																																																	0.716
																																																	0.716
																																																	0.716
																																																	0.716
																																																	0.716
																																																	0.716
																																																	0.716
																																																	0.716
																																																	0.716
																																																	0.717
																																																	0.716
																																																	0.717
																																																	0.717
																																																	0.717
																																																	0.717
																																																	0.717
																																																	0.717
																																																	0.717
																																																	0.717
																																																	0.717
																																																	0.717
																																																	0.717
																																																	0.717
																																																	0.717
																																																	0.717
																																																	0.717
																																																	0.717
																																																	0.717
																																																	0.717
																																																	0.717
																																																	0.717
																																																	0.717
																																																	0.717
																																																	0.717
																																																	0.717
																																																	0.717
																																																	0.717
																																																	0.717
																																																	0.717
																																																	0.717
																																																	0.717
																																																	0.717
																																																	0.717
																																																	0.717
																																																	0.717
																																																	0.717
																																																	0.717
																																																	0.717
																																																	0.717
																																																	0.717
																																																	0.717
																																																	0.717
																																																	0.717
																																																	0.717
																																																	0.717
																																																	0.717
																																																	0.717
																																																	0.717
																																																	0.717
																																																	0.717
																																																	0.717
																																																	0.717
																																																	0.717
																																																	0.717
																																																	0.717
																																																	0.717
																																																	0.718
																																																	0.717
																																																	0.717
																																																	0.718
																																																	0.718
																																																	0.717
																																																	0.718
																																																	0.718
																																																	0.718
																																																	0.718
																																																	0.718
																																																	0.718
																																																	0.718
																																																	0.718
																																																	0.718
																																																	0.718
																																																	0.718
																																																	0.718
																																																	0.718
																																																	0.718
																																																	0.718
																																																	0.718
																																																	0.718
																																																	0.718
																																																	0.718
																																																	0.718
																																																	0.718
																																																	0.718
																																																	0.718
																																																	0.718
																																																	0.718
																																																	0.718
																																																	0.718
																																																	0.718
																																																	0.718
																																																	0.718
																																																	0.718
																																																	0.718
																																																	0.718
																																																	0.718
																																																	0.718
																																																	0.718
																																																	0.718
																																																	0.718
																																																	0.718
																																																	0.718
																																																	0.718
																																																	0.718
																																																	0.718
																																																	0.718
																																																	0.718
																																																	0.718
																																																	0.718
																																																	0.718
																																																	0.718
																																																	0.718
																																																	0.718
																																																	0.718
																																																	0.718
																																																	0.718
																																																	0.718
																																																	0.718
																																																	0.719
																																																	0.719
																																																	0.719
																																																	0.718
																																																	0.718
																																																	0.719
																																																	0.719
																																																	0.719
																																																	0.719
																																																	0.719
																																																	0.719
																																																	0.719
																																																	0.719
																																																	0.719
																																																	0.719
																																																	0.719
																																																	0.719
																																																	0.719
																																																	0.719
																																																	0.719
																																																	0.719
																																																	0.719
																																																	0.719
																																																	0.719
																																																	0.719
																																																	0.719
																																																	0.719
																																																	0.719
																																																	0.719
																																																	0.719
																																																	0.719
																																																	0.719
																																																	0.719
																																																	0.719
																																																	0.719
																																																	0.719
																																																	0.719
																																																	0.719
																																																	0.719
																																																	0.719
																																																	0.719
																																																	0.719
																																																	0.719
																																																	0.719
																																																	0.719
																																																	0.719
																																																	0.719
																																																	0.719
																																																	0.719
																																																	0.719
																																																	0.719
																																																	0.719
																																																	0.719
																																																	0.719
																																																	0.719
																																																	0.719
																																																	0.719
																																																	0.719
																																																	0.719
																																																	0.719
																																																	0.719
																																																	0.719
																																																	0.719
																																																	0.719
																																																	0.719
																																																	0.72
																																																	0.72
																																																	0.72
																																																	0.72
																																																	0.72
																																																	0.72
																																																	0.72
																																																	0.72
																																																	0.72
																																																	0.72
																																																	0.72
																																																	0.72
																																																	0.72
																																																	0.72
																																																	0.72
																																																	0.72
																																																	0.72
																																																	0.72
																																																	0.72
																																																	0.72
																																																	0.72
																																																	0.72
																																																	0.72
																																																	0.72
																																																	0.72
																																																	0.72
																																																	0.72
																																																	0.72
																																																	0.72
																																																	0.72
																																																	0.72
																																																	0.72
																																																	0.72
																																																	0.72
																																																	0.72
																																																	0.72
																																																	0.72
																																																	0.72
																																																	0.72
																																																	0.72
																																																	0.72
																																																	0.72
																																																	0.72
																																																	0.72
																																																	0.72
																																																	0.72
																																																	0.72
																																																	0.72
																																																	0.72
																																																	0.72
																																																	0.72
																																																	0.72
																																																	0.72
																																																	0.72
																																																	0.72
																																																	0.72
																																																	0.72
																																																	0.72
																																																	0.72
																																																	0.72
																																																	0.72
																																																	0.721
																																																	0.72
																																																	0.72
																																																	0.72
																																																	0.721
																																																	0.72
																																																	0.721
																																																	0.72
																																																	0.721
																																																	0.721
																																																	0.721
																																																	0.721
																																																	0.721
																																																	0.721
																																																	0.721
																																																	0.721
																																																	0.721
																																																	0.721
																																																	0.721
																																																	0.721
																																																	0.721
																																																	0.721
																																																	0.721
																																																	0.721
																																																	0.721
																																																	0.721
																																																	0.721
																																																	0.721
																																																	0.721
																																																	0.721
																																																	0.721
																																																	0.721
																																																	0.721
																																																	0.721
																																																	0.721
																																																	0.721
																																																	0.721
																																																	0.721
																																																	0.721
																																																	0.721
																																																	0.721
																																																	0.721
																																																	0.721
																																																	0.721
																																																	0.721
																																																	0.721
																																																	0.721
																																																	0.721
																																																	0.721
																																																	0.721
																																																	0.721
																																																	0.721
																																																	0.721
																																																	0.721
																																																	0.721
																																																	0.721
																																																	0.721
																																																	0.721
																																																	0.721
																																																	0.721
																																																	0.721
																																																	0.721
																																																	0.721
																																																	0.721
																																																	0.721
																																																	0.721
																																																	0.721
																																																	0.721
																																																	0.721
																																																	0.722
																																																	0.721
																																																	0.721
																																																	0.721
																																																	0.722
																																																	0.721
																																																	0.721
																																																	0.722
																																																	0.722
																																																	0.722
																																																	0.722
																																																	0.722
																																																	0.722
																																																	0.722
																																																	0.722
																																																	0.722
																																																	0.722
																																																	0.722
																																																	0.722
																																																	0.722
																																																	0.722
																																																	0.722
																																																	0.722
																																																	0.722
																																																	0.722
																																																	0.722
																																																	0.722
																																																	0.722
																																																	0.722
																																																	0.722
																																																	0.722
																																																	0.722
																																																	0.722
																																																	0.722
																																																	0.722
																																																	0.722
																																																	0.722
																																																	0.722
																																																	0.722
																																																	0.722
																																																	0.722
																																																	0.722
																																																	0.722
																																																	0.722
																																																	0.722
																																																	0.722
																																																	0.722
																																																	0.722
																																																	0.722
																																																	0.722
																																																	0.722
																																																	0.722
																																																	0.722
																																																	0.722
																																																	0.722
																																																	0.722
																																																	0.722
																																																	0.722
																																																	0.722
																																																	0.722
																																																	0.722
																																																	0.722
																																																	0.722
																																																	0.722
																																																	0.722
																																																	0.722
																																																	0.722
																																																	0.722
																																																	0.722
																																																	0.722
																																																	0.722
																																																	0.722
																																																	0.722
																																																	0.722
																																																	0.722
																																																	0.722
																																																	0.722
																																																	0.722
																																																	0.722
																																																	0.722
																																																	0.722
																																																	0.722
																																																	0.722
																																																	0.722
																																																	0.723
																																																	0.723
																																																	0.723
																																																	0.723
																																																	0.723
																																																	0.723
																																																	0.723
																																																	0.723
																																																	0.723
																																																	0.723
																																																	0.723
																																																	0.723
																																																	0.723
																																																	0.723
																																																	0.723
																																																	0.723
																																																	0.723
																																																	0.723
																																																	0.723
																																																	0.723
																																																	0.723
																																																	0.723
																																																	0.723
																																																	0.723
																																																	0.723
																																																	0.723
																																																	0.723
																																																	0.723
																																																	0.723
																																																	0.723
																																																	0.723
																																																	0.723
																																																	0.723
																																																	0.723
																																																	0.723
																																																	0.723
																																																	0.723
																																																	0.723
																																																	0.723
																																																	0.723
																																																	0.723
																																																	0.723
																																																	0.723
																																																	0.723
																																																	0.723
																																																	0.723
																																																	0.723
																																																	0.723
																																																	0.723
																																																	0.723
																																																	0.723
																																																	0.723
																																																	0.723
																																																	0.723
																																																	0.723
																																																	0.723
																																																	0.723
																																																	0.723
																																																	0.723
																																																	0.723
																																																	0.723
																																																	0.723
																																																	0.723
																																																	0.723
																																																	0.723
																																																	0.723
																																																	0.723
																																																	0.724
																																																	0.723
																																																	0.723
																																																	0.723
																																																	0.724
																																																	0.723
																																																	0.724
																																																	0.724
																																																	0.724
																																																	0.723
																																																	0.724
																																																	0.724
																																																	0.724
																																																	0.724
																																																	0.724
																																																	0.724
																																																	0.724
																																																	0.724
																																																	0.724
																																																	0.724
																																																	0.724
																																																	0.724
																																																	0.724
																																																	0.724
																																																	0.724
																																																	0.724
																																																	0.724
																																																	0.724
																																																	0.724
																																																	0.724
																																																	0.724
																																																	0.724
																																																	0.724
																																																	0.724
																																																	0.724
																																																	0.724
																																																	0.724
																																																	0.724
																																																	0.724
																																																	0.724
																																																	0.724
																																																	0.724
																																																	0.724
																																																	0.724
																																																	0.724
																																																	0.724
																																																	0.724
																																																	0.724
																																																	0.724
																																																	0.724
																																																	0.724
																																																	0.724
																																																	0.724
																																																	0.724
																																																	0.724
																																																	0.724
																																																	0.724
																																																	0.724
																																																	0.724
																																																	0.724
																																																	0.724
																																																	0.724
																																																	0.724
																																																	0.724
																																																	0.724
																																																	0.724
																																																	0.724
																																																	0.724
																																																	0.724
																																																	0.724
																																																	0.724
																																																	0.724
																																																	0.724
																																																	0.724
																																																	0.724
																																																	0.724
																																																	0.724
																																																	0.724
																																																	0.724
																																																	0.724
																																																	0.724
																																																	0.724
																																																	0.724
																																																	0.724
																																																	0.724
																																																	0.724
																																																	0.724
																																																	0.724
																																																	0.724
																																																	0.724
																																																	0.724
																																																	0.724
																																																	0.724
																																																	0.724
																																																	0.724
																																																	0.725
																																																	0.725
																																																	0.725
																																																	0.725
																																																	0.725
																																																	0.725
																																																	0.725
																																																	0.725
																																																	0.725
																																																	0.725
																																																	0.725
																																																	0.725
																																																	0.725
																																																	0.725
																																																	0.725
																																																	0.725
																																																	0.725
																																																	0.725
																																																	0.725
																																																	0.725
																																																	0.725
																																																	0.725
																																																	0.725
																																																	0.725
																																																	0.725
																																																	0.725
																																																	0.725
																																																	0.725
																																																	0.725
																																																	0.725
																																																	0.725
																																																	0.725
																																																	0.725
																																																	0.725
																																																	0.725
																																																	0.725
																																																	0.725
																																																	0.725
																																																	0.725
																																																	0.725
																																																	0.725
																																																	0.725
																																																	0.725
																																																	0.725
																																																	0.725
																																																	0.725
																																																	0.725
																																																	0.725
																																																	0.725
																																																	0.725
																																																	0.725
																																																	0.725
																																																	0.725
																																																	0.725
																																																	0.725
																																																	0.725
																																																	0.725
																																																	0.725
																																																	0.725
																																																	0.725
																																																	0.725
																																																	0.725
																																																	0.725
																																																	0.725
																																																	0.725
																																																	0.725
																																																	0.725
																																																	0.725
																																																	0.725
																																																	0.725
																																																	0.725
																																																	0.725
																																																	0.725
																																																	0.725
																																																	0.725
																																																	0.725
																																																	0.725
																																																	0.725
																																																	0.725
																																																	0.725
																																																	0.725
																																																	0.725
																																																	0.725
																																																	0.725
																																																	0.725
																																																	0.725
																																																	0.725
																																																	0.725
																																																	0.725
																																																	0.725
																																																	0.725
																																																	0.725
																																																	0.725
																																																	0.725
																																																	0.725
																																																	0.725
																																																	0.725
																																																	0.726
																																																	0.725
																																																	0.725
																																																	0.726
																																																	0.725
																																																	0.726
																																																	0.726
																																																	0.726
																																																	0.726
																																																	0.726
																																																	0.726
																																																	0.726
																																																	0.726
																																																	0.726
[truncated: 1,060 more rows]
[truncated: 5 more columns]

## Sheet: Fig.5
Fig.5a	Ta:Fe2O3		Ta:Fe2O3@Fe2O3		NiFe(OH)x/Ta:Fe2O3@Fe2O3		Fig.5b	Ta:Fe2O3		Ta:Fe2O3@Fe2O3		NiFe(OH)x/Ta:Fe2O3@Fe2O3		Fig.5c	Ta:Fe2O3		Ta:Fe2O3@Fe2O3		NiFe(OH)x/Ta:Fe2O3@Fe2O3			Fig.5d	Ta:Fe2O3		Ta:Fe2O3@Fe2O3		NiFe(OH)x/Ta:Fe2O3@Fe2O3
Rtrap	VRHE	Ω/cm2	VRHE	Ω/cm2	VRHE	Ω/cm2	Rct	VRHE	Ω/cm2	VRHE	Ω/cm2	VRHE	Ω/cm2	Css,Ccat	VRHE	F/cm2	VRHE	F/cm2	VRHE	F/cm2		Kct/(Kct+Ktrap)	VRHE	Percent (%)	VRHE	Percent (%)	VRHE	Percent (%)
	0.7	312.21	0.7	165.25	0.7	105.9		0.7	18350.1	0.7	1805.39	0.7	239.47		0.7	1.39419e-05	0.7	5.11572e-05	0.7	0.000282553			0.7	1.673	0.7	8.364	0.7	33.1423
	0.75	205.65	0.75	140	0.75	79.4		0.75	12529	0.75	824.26	0.75	149.19		0.75	2.1444e-05	0.75	0.0001024	0.75	0.000467926			0.75	1.615	0.75	12.641	0.75	37.2116
	0.8	157.9	0.8	100	0.8	68.96		0.8	4697.17	0.8	437.18	0.8	107.1		0.8	4.18499e-05	0.8	0.000201095	0.8	0.000766862			0.8	3.252	0.8	17.15	0.8	41.6696
	0.85	135.71	0.85	80.33	0.85	60.52		0.85	1503.1	0.85	280.26	0.85	79.14		0.85	0.000101386	0.85	0.000328847	0.85	0.000959389			0.85	8.281	0.85	21.974	0.85	45.8123
	0.9	118.12	0.9	72.95	0.9	54.08		0.9	771.73	0.9	170.1	0.9	58.31		0.9	0.000186664	0.9	0.000505803	0.9	0.00145			0.9	13.274	0.9	29.423	0.9	50.598
	0.95	110.4	0.95	70.43	0.95	56.23		0.95	436.49	0.95	108.05	0.95	48.58		0.95	0.000314485	0.95	0.000770299	0.95	0.00157			0.95	20.187	0.95	38.387	0.95	56.1291
	1	105.08	1	83.15	1	64.84		1	321.62	1	83.12	1	41.45		1	0.00044828	1	0.00109	1	0.00183			1	24.626	1	48.551	1	63.4799
	1.05	125.48	1.05	96.93	1.05	75.65		1.05	225.14	1.05	69.89	1.05	39.03		1.05	0.000554971	1.05	0.00132	1.05	0.0016			1.05	35.789	1.05	56.412	1.05	68.4443
	1.1	155.95	1.1	120.56	1.1	97.26		1.1	187.43	1.1	75.75	1.1	45.31		1.1	0.00068815	1.1	0.00126	1.1	0.00128			1.1	45.417	1.1	59.888	1.1	70.6956
	1.15	214.66	1.15	150.67	1.15	129.68		1.15	164.63	1.15	83.16	1.15	70.15		1.15	0.000761549	1.15	0.00108	1.15	0.000961437			1.15	56.595	1.15	63.086	1.15	71.6749
	1.2	300.02	1.2	184.69	1.2	184.52		1.2	202.62	1.2	98.97	1.2	110.23		1.2	0.000569287	1.2	0.000862613	1.2	0.000640958			1.2	59.687	1.2	63.982	1.2	70.4556
	1.25	379.85	1.25	227.62	1.25	280.97		1.25	278.61	1.25	130.15	1.25	167.2		1.25	0.00040025	1.25	0.000726594	1.25	0.000430033			1.25	57.698	1.25	62.745	1.25	69.6227
	1.3	449.9	1.3	278.65	1.3	389.03		1.3	395.11	1.3	179.49	1.3	253.24		1.3	0.000277931	1.3	0.00058246	1.3	0.000201021			1.3	53.247	1.3	60.166	1.3	67.073

## Sheet: Fig.6
Fig. 6a	Ta:Fe2O3		Ta:Fe2O3@Fe2O3		NiFe(OH)x/Ta:Fe2O3@Fe2O3		Fig. 6b	Ta:Fe2O3		Ta:Fe2O3@Fe2O3		NiFe(OH)x/Ta:Fe2O3@Fe2O3		Fig. 6c	Ta:Fe2O3		Ta:Fe2O3@Fe2O3		NiFe(OH)x/Ta:Fe2O3@Fe2O3		Fig. 6d	Ta:Fe2O3		Ta:Fe2O3@Fe2O3		NiFe(OH)x/Ta:Fe2O3@Fe2O3
TAS	OCP		OCP		OCP		TAS	OCP		OCP		OCP		TAS	1.3 VRHE		1.3 VRHE		1.3 VRHE		TAS	1.3 VRHE		1.3 VRHE		1.3 VRHE
580 nm	Time (s)	ΔOD	Time (s)	ΔOD	Time (s)	ΔOD	694.3 nm	Time (s)	ΔOD	Time (s)	ΔOD	Time (s)	ΔOD	580 nm	Time (s)	ΔOD	Time (s)	ΔOD	Time (s)	ΔOD	694.3 nm	Time (s)	ΔOD	Time (s)	ΔOD	Time (s)	ΔOD
	1e-05	-2.47035e-05	1e-05	5.3449e-05	1e-05	7.63409e-05		1e-05	0.000137287	1e-05	0.000153823	1e-05	0.000118387		1e-05	-0.000613678	1e-05	-0.000504558	1e-05	-0.000605996		1e-05	0.000259608	1e-05	0.00026147	1e-05	0.000236097
	1.1e-05	-3.45195e-05	1.1e-05	3.0949e-05	1.1e-05	6.82379e-05		1.1e-05	0.000134724	1.1e-05	0.000148402	1.1e-05	0.000115316		1.1e-05	-0.000620353	1.1e-05	-0.000522952	1.1e-05	-0.000615269		1.1e-05	0.000254971	1.1e-05	0.000255829	1.1e-05	0.000227811
	1.2e-05	-3.89325e-05	1.2e-05	2.5591e-05	1.2e-05	5.67509e-05		1.2e-05	0.000129613	1.2e-05	0.000147003	1.2e-05	0.000112956		1.2e-05	-0.000613752	1.2e-05	-0.000531573	1.2e-05	-0.000622367		1.2e-05	0.000252009	1.2e-05	0.000254834	1.2e-05	0.00022972
	1.3e-05	-3.78265e-05	1.3e-05	1.1536e-05	1.3e-05	5.18029e-05		1.3e-05	0.000130425	1.3e-05	0.000140299	1.3e-05	0.000107447		1.3e-05	-0.000617723	1.3e-05	-0.000538144	1.3e-05	-0.000622335		1.3e-05	0.000252339	1.3e-05	0.000252408	1.3e-05	0.000227477
	1.4e-05	-4.37085e-05	1.4e-05	-1.67897e-06	1.4e-05	5.01339e-05		1.4e-05	0.000128627	1.4e-05	0.000145231	1.4e-05	0.000111169		1.4e-05	-0.000616687	1.4e-05	-0.000538743	1.4e-05	-0.000628889		1.4e-05	0.00024854	1.4e-05	0.000256785	1.4e-05	0.000222905
	1.5e-05	-4.73665e-05	1.5e-05	2.58903e-06	1.5e-05	4.08919e-05		1.5e-05	0.000124968	1.5e-05	0.000141522	1.5e-05	0.000106063		1.5e-05	-0.000613145	1.5e-05	-0.000540044	1.5e-05	-0.000625383		1.5e-05	0.000251592	1.5e-05	0.000252228	1.5e-05	0.000223253
	1.6e-05	-4.66335e-05	1.6e-05	-1.0727e-05	1.6e-05	4.20369e-05		1.6e-05	0.000122854	1.6e-05	0.000143181	1.6e-05	0.000104159		1.6e-05	-0.000618898	1.6e-05	-0.000549056	1.6e-05	-0.000630321		1.6e-05	0.000245924	1.6e-05	0.000247757	1.6e-05	0.000221912
	1.7e-05	-4.85355e-05	1.7e-05	-1.676e-05	1.7e-05	3.79269e-05		1.7e-05	0.000123183	1.7e-05	0.000139999	1.7e-05	0.000101028		1.7e-05	-0.00061815	1.7e-05	-0.000557568	1.7e-05	-0.000630177		1.7e-05	0.000245106	1.7e-05	0.000245571	1.7e-05	0.000219198
	1.8e-05	-5.10185e-05	1.8e-05	-1.1316e-05	1.8e-05	3.43239e-05		1.8e-05	0.000123225	1.8e-05	0.000135958	1.8e-05	9.92096e-05		1.8e-05	-0.000615584	1.8e-05	-0.000561103	1.8e-05	-0.000629758		1.8e-05	0.000244375	1.8e-05	0.000245042	1.8e-05	0.000219812
	1.9e-05	-5.30015e-05	1.9e-05	-1.9315e-05	1.9e-05	2.83819e-05		1.9e-05	0.000120008	1.9e-05	0.000139879	1.9e-05	9.88296e-05		1.9e-05	-0.000612764	1.9e-05	-0.000574133	1.9e-05	-0.00061915		1.9e-05	0.00024356	1.9e-05	0.000244329	1.9e-05	0.000220772
	2e-05	-5.21225e-05	2e-05	-2.848e-05	2e-05	3.05589e-05		2e-05	0.000117886	2e-05	0.000138638	2e-05	9.87486e-05		2e-05	-0.000613487	2e-05	-0.000580797	2e-05	-0.000629378		2e-05	0.000243725	2e-05	0.00024377	2e-05	0.000220492
	2.1e-05	-5.22025e-05	2.1e-05	-2.1772e-05	2.1e-05	2.36309e-05		2.1e-05	0.000117961	2.1e-05	0.000134758	2.1e-05	0.000100382		2.1e-05	-0.000611619	2.1e-05	-0.00057069	2.1e-05	-0.000629001		2.1e-05	0.000241207	2.1e-05	0.00024283	2.1e-05	0.000221575
	2.2e-05	-5.46185e-05	2.2e-05	-2.7092e-05	2.2e-05	2.35159e-05		2.2e-05	0.000114886	2.2e-05	0.000138443	2.2e-05	9.73586e-05		2.2e-05	-0.000614544	2.2e-05	-0.000562279	2.2e-05	-0.000627137		2.2e-05	0.000241677	2.2e-05	0.000241438	2.2e-05	0.000219197
	2.3e-05	-5.63485e-05	2.3e-05	-2.2674e-05	2.3e-05	2.34379e-05		2.3e-05	0.000114867	2.3e-05	0.000134206	2.3e-05	9.95016e-05		2.3e-05	-0.000610684	2.3e-05	-0.000573547	2.3e-05	-0.000626067		2.3e-05	0.00023757	2.3e-05	0.000241511	2.3e-05	0.000216009
	2.4e-05	-5.69605e-05	2.4e-05	-2.9278e-05	2.4e-05	2.14169e-05		2.4e-05	0.000115128	2.4e-05	0.000132648	2.4e-05	9.76226e-05		2.4e-05	-0.000609248	2.4e-05	-0.00057597	2.4e-05	-0.000629587		2.4e-05	0.000241392	2.4e-05	0.000240031	2.4e-05	0.0002166
	2.5e-05	-5.55325e-05	2.5e-05	-3.851e-05	2.5e-05	2.03149e-05		2.5e-05	0.000114391	2.5e-05	0.000135625	2.5e-05	9.41536e-05		2.5e-05	-0.000614232	2.5e-05	-0.000574164	2.5e-05	-0.000625023		2.5e-05	0.000238946	2.5e-05	0.000241191	2.5e-05	0.000217166
	2.6e-05	-5.52395e-05	2.6e-05	-3.4616e-05	2.6e-05	2.07239e-05		2.6e-05	0.000114032	2.6e-05	0.000132642	2.6e-05	9.37386e-05		2.6e-05	-0.000610633	2.6e-05	-0.000566148	2.6e-05	-0.000624365		2.6e-05	0.000236672	2.6e-05	0.00024248	2.6e-05	0.000213229
	2.7e-05	-6.07145e-05	2.7e-05	-3.3663e-05	2.7e-05	1.55079e-05		2.7e-05	0.000113251	2.7e-05	0.00013194	2.7e-05	9.31266e-05		2.7e-05	-0.000608106	2.7e-05	-0.000569785	2.7e-05	-0.0006194		2.7e-05	0.00023519	2.7e-05	0.000236066	2.7e-05	0.000213837
	2.8e-05	-5.87235e-05	2.8e-05	-3.5302e-05	2.8e-05	1.76299e-05		2.8e-05	0.000114707	2.8e-05	0.000137251	2.8e-05	9.20326e-05		2.8e-05	-0.000604686	2.8e-05	-0.000564755	2.8e-05	-0.000619681		2.8e-05	0.000233714	2.8e-05	0.00023835	2.8e-05	0.000210502
	2.9e-05	-5.92405e-05	2.9e-05	-4.5538e-05	2.9e-05	1.88939e-05		2.9e-05	0.000112762	2.9e-05	0.000135334	2.9e-05	9.01316e-05		2.9e-05	-0.000602902	2.9e-05	-0.000573945	2.9e-05	-0.000619382		2.9e-05	0.000232786	2.9e-05	0.000240098	2.9e-05	0.000210891
	3e-05	-5.94705e-05	3e-05	-4.2123e-05	3e-05	1.85109e-05		3e-05	0.000108758	3e-05	0.000132639	3e-05	9.17206e-05		3e-05	-0.000601028	3e-05	-0.000566024	3e-05	-0.000615876		3e-05	0.000239441	3e-05	0.000238408	3e-05	0.00021231
	3.1e-05	-6.01095e-05	3.1e-05	-3.9309e-05	3.1e-05	1.05889e-05		3.1e-05	0.000109339	3.1e-05	0.000131039	3.1e-05	8.58206e-05		3.1e-05	-0.000601363	3.1e-05	-0.000570129	3.1e-05	-0.000617319		3.1e-05	0.000237988	3.1e-05	0.000239887	3.1e-05	0.000207235
	3.2e-05	-5.99955e-05	3.2e-05	-3.9392e-05	3.2e-05	6.91294e-06		3.2e-05	0.000112682	3.2e-05	0.000130432	3.2e-05	8.69396e-05		3.2e-05	-0.000601234	3.2e-05	-0.000571981	3.2e-05	-0.000613934		3.2e-05	0.000238737	3.2e-05	0.000236219	3.2e-05	0.000205581
	3.3e-05	-6.04925e-05	3.3e-05	-4.1136e-05	3.3e-05	4.14194e-06		3.3e-05	0.000109714	3.3e-05	0.000132174	3.3e-05	8.68506e-05		3.3e-05	-0.000599351	3.3e-05	-0.000563035	3.3e-05	-0.00061168		3.3e-05	0.000236756	3.3e-05	0.000238478	3.3e-05	0.000208429
	3.4e-05	-5.81105e-05	3.4e-05	-3.1121e-05	3.4e-05	7.86594e-06		3.4e-05	0.000107994	3.4e-05	0.000135136	3.4e-05	9.26446e-05		3.4e-05	-0.000595014	3.4e-05	-0.000564105	3.4e-05	-0.000615522		3.4e-05	0.000234842	3.4e-05	0.000237296	3.4e-05	0.000209381
	3.5e-05	-6.16185e-05	3.5e-05	-4.3437e-05	3.5e-05	4.60094e-06		3.5e-05	0.000109562	3.5e-05	0.000128825	3.5e-05	8.58086e-05		3.5e-05	-0.00059569	3.5e-05	-0.000557671	3.5e-05	-0.000607111		3.5e-05	0.000233075	3.5e-05	0.000233257	3.5e-05	0.000209771
	3.6e-05	-5.95135e-05	3.6e-05	-4.2464e-05	3.6e-05	8.28694e-06		3.6e-05	0.000106838	3.6e-05	0.000132715	3.6e-05	8.83416e-05		3.6e-05	-0.000592843	3.6e-05	-0.00056161	3.6e-05	-0.000611676		3.6e-05	0.000230588	3.6e-05	0.000234496	3.6e-05	0.000210093
	3.7e-05	-5.91965e-05	3.7e-05	-4.375e-05	3.7e-05	8.36894e-06		3.7e-05	0.00010583	3.7e-05	0.000130559	3.7e-05	8.72666e-05		3.7e-05	-0.000593097	3.7e-05	-0.000559012	3.7e-05	-0.000605284		3.7e-05	0.000230839	3.7e-05	0.000234883	3.7e-05	0.000211038
	3.8e-05	-5.85785e-05	3.8e-05	-3.6772e-05	3.8e-05	1.05249e-05		3.8e-05	0.000103215	3.8e-05	0.000129933	3.8e-05	9.03196e-05		3.8e-05	-0.000591896	3.8e-05	-0.000554709	3.8e-05	-0.000599731		3.8e-05	0.000230954	3.8e-05	0.000235021	3.8e-05	0.000210345
	3.9e-05	-5.89325e-05	3.9e-05	-4.079e-05	3.9e-05	1.32389e-05		3.9e-05	0.000103772	3.9e-05	0.000128829	3.9e-05	8.80196e-05		3.9e-05	-0.00058903	3.9e-05	-0.00055858	3.9e-05	-0.000600411		3.9e-05	0.000231594	3.9e-05	0.000234399	3.9e-05	0.000205823
	4e-05	-6.03165e-05	4e-05	-3.805e-05	4e-05	9.04994e-06		4e-05	0.000103276	4e-05	0.000129021	4e-05	9.09156e-05		4e-05	-0.000590085	4e-05	-0.00056064	4e-05	-0.000598531		4e-05	0.000231252	4e-05	0.000228991	4e-05	0.000205126
	4.1e-05	-5.91325e-05	4.1e-05	-3.8789e-05	4.1e-05	8.76294e-06		4.1e-05	0.000103792	4.1e-05	0.000128273	4.1e-05	8.88086e-05		4.1e-05	-0.000589486	4.1e-05	-0.000556306	4.1e-05	-0.000598547		4.1e-05	0.000228879	4.1e-05	0.000230156	4.1e-05	0.0002076
	4.2e-05	-6.41405e-05	4.2e-05	-4.8309e-05	4.2e-05	7.62794e-06		4.2e-05	0.000101847	4.2e-05	0.000128407	4.2e-05	8.72446e-05		4.2e-05	-0.000586889	4.2e-05	-0.00054708	4.2e-05	-0.000596704		4.2e-05	0.000234004	4.2e-05	0.000232295	4.2e-05	0.000204334
	4.3e-05	-6.29755e-05	4.3e-05	-4.7725e-05	4.3e-05	5.69894e-06		4.3e-05	0.000104752	4.3e-05	0.000130214	4.3e-05	8.77126e-05		4.3e-05	-0.000579703	4.3e-05	-0.000553524	4.3e-05	-0.000596788		4.3e-05	0.000230205	4.3e-05	0.000231129	4.3e-05	0.00020494
	4.4e-05	-6.13375e-05	4.4e-05	-5.1772e-05	4.4e-05	8.15094e-06		4.4e-05	0.000101869	4.4e-05	0.000127587	4.4e-05	8.66916e-05		4.4e-05	-0.00058017	4.4e-05	-0.000553771	4.4e-05	-0.00059449		4.4e-05	0.000228663	4.4e-05	0.000231757	4.4e-05	0.00020406
	4.5e-05	-5.83725e-05	4.5e-05	-5.266e-05	4.5e-05	6.02594e-06		4.5e-05	0.000105491	4.5e-05	0.000127595	4.5e-05	8.27206e-05		4.5e-05	-0.000580774	4.5e-05	-0.000554922	4.5e-05	-0.000592157		4.5e-05	0.000228272	4.5e-05	0.000232938	4.5e-05	0.000206069
	4.6e-05	-5.74175e-05	4.6e-05	-4.7284e-05	4.6e-05	-4.33061e-07		4.6e-05	0.000104144	4.6e-05	0.000124381	4.6e-05	8.46426e-05		4.6e-05	-0.000580513	4.6e-05	-0.000543326	4.6e-05	-0.000587248		4.6e-05	0.00022778	4.6e-05	0.000230713	4.6e-05	0.000207112
	4.7e-05	-5.93825e-05	4.7e-05	-5.2639e-05	4.7e-05	3.97994e-06		4.7e-05	0.000103172	4.7e-05	0.000125031	4.7e-05	8.35256e-05		4.7e-05	-0.000579934	4.7e-05	-0.000549091	4.7e-05	-0.000585122		4.7e-05	0.000233335	4.7e-05	0.000233285	4.7e-05	0.000207275
	4.8e-05	-5.91105e-05	4.8e-05	-6.0548e-05	4.8e-05	-1.35906e-06		4.8e-05	0.000101742	4.8e-05	0.00012477	4.8e-05	8.10706e-05		4.8e-05	-0.000578402	4.8e-05	-0.00053928	4.8e-05	-0.00058488		4.8e-05	0.000229296	4.8e-05	0.000230801	4.8e-05	0.000205955
	4.9e-05	-5.81165e-05	4.9e-05	-4.8102e-05	4.9e-05	7.09494e-06		4.9e-05	0.000101703	4.9e-05	0.000128255	4.9e-05	8.40806e-05		4.9e-05	-0.000578209	4.9e-05	-0.000541281	4.9e-05	-0.000570614		4.9e-05	0.000229033	4.9e-05	0.000229164	4.9e-05	0.000203655
	5e-05	-6.03655e-05	5e-05	-5.2811e-05	5e-05	1.10899e-05		5e-05	9.944e-05	5e-05	0.000126756	5e-05	7.87786e-05		5e-05	-0.000574144	5e-05	-0.000545845	5e-05	-0.000577679		5e-05	0.000227782	5e-05	0.000228258	5e-05	0.000201038
	5.1e-05	-5.59835e-05	5.1e-05	-4.3587e-05	5.1e-05	9.01494e-06		5.1e-05	9.7904e-05	5.1e-05	0.000130053	5.1e-05	8.45076e-05		5.1e-05	-0.000573738	5.1e-05	-0.000539168	5.1e-05	-0.000576203		5.1e-05	0.000228706	5.1e-05	0.000230587	5.1e-05	0.000203311
	5.2e-05	-5.80145e-05	5.2e-05	-5.1022e-05	5.2e-05	7.94494e-06		5.2e-05	9.9285e-05	5.2e-05	0.000124494	5.2e-05	8.35896e-05		5.2e-05	-0.000572194	5.2e-05	-0.000542707	5.2e-05	-0.000581222		5.2e-05	0.000227597	5.2e-05	0.00022463	5.2e-05	0.000203547
	5.3e-05	-5.81725e-05	5.3e-05	-5.0017e-05	5.3e-05	7.19694e-06		5.3e-05	9.8949e-05	5.3e-05	0.000121579	5.3e-05	8.18726e-05		5.3e-05	-0.000570715	5.3e-05	-0.000538692	5.3e-05	-0.00057952		5.3e-05	0.000223283	5.3e-05	0.000227017	5.3e-05	0.000201762
	5.4e-05	-5.91995e-05	5.4e-05	-4.8203e-05	5.4e-05	5.33094e-06		5.4e-05	0.000101399	5.4e-05	0.000123188	5.4e-05	8.19516e-05		5.4e-05	-0.000569821	5.4e-05	-0.000531565	5.4e-05	-0.000573616		5.4e-05	0.000223975	5.4e-05	0.000230411	5.4e-05	0.000200111
	5.5e-05	-5.69935e-05	5.5e-05	-4.7419e-05	5.5e-05	5.11494e-06		5.5e-05	0.000100593	5.5e-05	0.000126995	5.5e-05	7.91606e-05		5.5e-05	-0.000567621	5.5e-05	-0.000535841	5.5e-05	-0.000572294		5.5e-05	0.000221573	5.5e-05	0.00022825	5.5e-05	0.000201183
	5.6e-05	-5.91415e-05	5.6e-05	-5.6364e-05	5.6e-05	5.88794e-06		5.6e-05	0.000101587	5.6e-05	0.000125459	5.6e-05	8.35826e-05		5.6e-05	-0.000563863	5.6e-05	-0.000534241	5.6e-05	-0.000574939		5.6e-05	0.000225225	5.6e-05	0.000230291	5.6e-05	0.000203748
	5.7e-05	-6.11505e-05	5.7e-05	-5.7619e-05	5.7e-05	6.01194e-06		5.7e-05	0.000100246	5.7e-05	0.000123697	5.7e-05	7.71466e-05		5.7e-05	-0.000565274	5.7e-05	-0.000531809	5.7e-05	-0.000574233		5.7e-05	0.00022399	5.7e-05	0.000224929	5.7e-05	0.000196609
	5.8e-05	-5.66145e-05	5.8e-05	-4.4459e-05	5.8e-05	2.95894e-06		5.8e-05	9.606e-05	5.8e-05	0.000123214	5.8e-05	8.11886e-05		5.8e-05	-0.000561344	5.8e-05	-0.000524493	5.8e-05	-0.000568069		5.8e-05	0.000227625	5.8e-05	0.000227142	5.8e-05	0.000197334
	5.9e-05	-5.89695e-05	5.9e-05	-4.7854e-05	5.9e-05	1.03219e-05		5.9e-05	9.6536e-05	5.9e-05	0.000122998	5.9e-05	8.23506e-05		5.9e-05	-0.000558957	5.9e-05	-0.000520546	5.9e-05	-0.000564831		5.9e-05	0.00022433	5.9e-05	0.000226529	5.9e-05	0.000203711
	6e-05	-5.86515e-05	6e-05	-5.4738e-05	6e-05	9.75094e-06		6e-05	9.4561e-05	6e-05	0.000124347	6e-05	8.05796e-05		6e-05	-0.000560228	6e-05	-0.000535586	6e-05	-0.00056838		6e-05	0.000221308	6e-05	0.000223078	6e-05	0.000199185
	6.1e-05	-5.49065e-05	6.1e-05	-4.477e-05	6.1e-05	8.86694e-06		6.1e-05	9.5346e-05	6.1e-05	0.000121268	6.1e-05	7.97646e-05		6.1e-05	-0.000559566	6.1e-05	-0.00053234	6.1e-05	-0.000560327		6.1e-05	0.00022096	6.1e-05	0.000224995	6.1e-05	0.000197823
	6.2e-05	-6.11965e-05	6.2e-05	-5.2757e-05	6.2e-05	1.56939e-07		6.2e-05	9.5536e-05	6.2e-05	0.000123483	6.2e-05	8.11156e-05		6.2e-05	-0.000560337	6.2e-05	-0.000537385	6.2e-05	-0.000560701		6.2e-05	0.000221759	6.2e-05	0.000225361	6.2e-05	0.000196639
	6.3e-05	-5.96825e-05	6.3e-05	-5.0675e-05	6.3e-05	2.10594e-06		6.3e-05	9.871e-05	6.3e-05	0.000120484	6.3e-05	7.95646e-05		6.3e-05	-0.000558395	6.3e-05	-0.0005273	6.3e-05	-0.000557494		6.3e-05	0.000221598	6.3e-05	0.00022596	6.3e-05	0.000198579
	6.4e-05	-5.78845e-05	6.4e-05	-5.6319e-05	6.4e-05	9.44939e-07		6.4e-05	9.5191e-05	6.4e-05	0.000120446	6.4e-05	7.81486e-05		6.4e-05	-0.000560072	6.4e-05	-0.000527637	6.4e-05	-0.000553996		6.4e-05	0.000221202	6.4e-05	0.000226487	6.4e-05	0.000196978
	6.5e-05	-5.98605e-05	6.5e-05	-5.1297e-05	6.5e-05	-9.76061e-07		6.5e-05	9.5769e-05	6.5e-05	0.000119907	6.5e-05	7.74826e-05		6.5e-05	-0.00055868	6.5e-05	-0.000525946	6.5e-05	-0.000554475		6.5e-05	0.000220356	6.5e-05	0.000227172	6.5e-05	0.000198266
	6.6e-05	-6.19515e-05	6.6e-05	-4.6951e-05	6.6e-05	3.55494e-06		6.6e-05	9.3464e-05	6.6e-05	0.00012239	6.6e-05	8.00496e-05		6.6e-05	-0.000553649	6.6e-05	-0.000529696	6.6e-05	-0.000549856		6.6e-05	0.000219752	6.6e-05	0.000226553	6.6e-05	0.000200878
	6.7e-05	-5.94765e-05	6.7e-05	-4.8893e-05	6.7e-05	2.08294e-06		6.7e-05	9.8468e-05	6.7e-05	0.000118926	6.7e-05	7.63376e-05		6.7e-05	-0.000556378	6.7e-05	-0.000520555	6.7e-05	-0.000554229		6.7e-05	0.000218631	6.7e-05	0.000227011	6.7e-05	0.000199385
	6.8e-05	-5.96415e-05	6.8e-05	-4.2769e-05	6.8e-05	4.37594e-06		6.8e-05	9.097e-05	6.8e-05	0.000123652	6.8e-05	7.70576e-05		6.8e-05	-0.000553245	6.8e-05	-0.00052801	6.8e-05	-0.00055297		6.8e-05	0.000219856	6.8e-05	0.000224547	6.8e-05	0.000195316
	6.9e-05	-5.90105e-05	6.9e-05	-4.2468e-05	6.9e-05	-1.58406e-06		6.9e-05	9.058e-05	6.9e-05	0.000121597	6.9e-05	7.73346e-05		6.9e-05	-0.000548481	6.9e-05	-0.000523379	6.9e-05	-0.000547727		6.9e-05	0.00022293	6.9e-05	0.0002247	6.9e-05	0.000195423
	7e-05	-5.82175e-05	7e-05	-4.813e-05	7e-05	1.39594e-06		7e-05	9.4417e-05	7e-05	0.000119271	7e-05	7.54706e-05		7e-05	-0.000548534	7e-05	-0.000518783	7e-05	-0.000544556		7e-05	0.000222412	7e-05	0.000223448	7e-05	0.000197436
	7.1e-05	-5.84175e-05	7.1e-05	-4.0192e-05	7.1e-05	5.40994e-06		7.1e-05	9.1657e-05	7.1e-05	0.000121133	7.1e-05	7.32076e-05		7.1e-05	-0.000550884	7.1e-05	-0.000524652	7.1e-05	-0.00055025		7.1e-05	0.000218318	7.1e-05	0.000223406	7.1e-05	0.000195494
	7.2e-05	-5.70165e-05	7.2e-05	-4.1985e-05	7.2e-05	2.39594e-06		7.2e-05	9.4878e-05	7.2e-05	0.000117471	7.2e-05	7.64986e-05		7.2e-05	-0.000548991	7.2e-05	-0.000513006	7.2e-05	-0.000545787		7.2e-05	0.000215261	7.2e-05	0.000222248	7.2e-05	0.000194847
	7.3e-05	-5.76585e-05	7.3e-05	-4.2371e-05	7.3e-05	4.57494e-06		7.3e-05	9.3195e-05	7.3e-05	0.000118871	7.3e-05	7.78366e-05		7.3e-05	-0.000546478	7.3e-05	-0.000517251	7.3e-05	-0.000548637		7.3e-05	0.000217877	7.3e-05	0.000223	7.3e-05	0.000197156
	7.4e-05	-5.64295e-05	7.4e-05	-5.2147e-05	7.4e-05	-3.83406e-06		7.4e-05	9.2024e-05	7.4e-05	0.000121101	7.4e-05	7.68576e-05		7.4e-05	-0.000548418	7.4e-05	-0.000516923	7.4e-05	-0.000541735		7.4e-05	0.000214138	7.4e-05	0.000217402	7.4e-05	0.000197454
	7.5e-05	-5.62635e-05	7.5e-05	-4.6478e-05	7.5e-05	-4.27806e-06		7.5e-05	9.085e-05	7.5e-05	0.000117003	7.5e-05	7.47756e-05		7.5e-05	-0.00054633	7.5e-05	-0.000522444	7.5e-05	-0.000542355		7.5e-05	0.000218686	7.5e-05	0.000220915	7.5e-05	0.000200248
	7.6e-05	-5.76085e-05	7.6e-05	-4.4921e-05	7.6e-05	2.25939e-07		7.6e-05	9.0591e-05	7.6e-05	0.00011755	7.6e-05	7.66486e-05		7.6e-05	-0.000545655	7.6e-05	-0.000521429	7.6e-05	-0.000543928		7.6e-05	0.000218056	7.6e-05	0.000221329	7.6e-05	0.000196902
	7.7e-05	-5.72885e-05	7.7e-05	-5.3077e-05	7.7e-05	5.60394e-06		7.7e-05	9.2393e-05	7.7e-05	0.0001193	7.7e-05	7.78586e-05		7.7e-05	-0.000544799	7.7e-05	-0.000517472	7.7e-05	-0.000540633		7.7e-05	0.000217889	7.7e-05	0.000222024	7.7e-05	0.000193538
	7.8e-05	-5.93165e-05	7.8e-05	-5.5597e-05	7.8e-05	1.05894e-06		7.8e-05	8.9369e-05	7.8e-05	0.000117794	7.8e-05	7.47966e-05		7.8e-05	-0.000548664	7.8e-05	-0.000507948	7.8e-05	-0.000537276		7.8e-05	0.000217354	7.8e-05	0.000219029	7.8e-05	0.000192439
	7.9e-05	-5.47025e-05	7.9e-05	-5.3602e-05	7.9e-05	-5.54061e-07		7.9e-05	8.8445e-05	7.9e-05	0.000116923	7.9e-05	7.64206e-05		7.9e-05	-0.000545495	7.9e-05	-0.000500928	7.9e-05	-0.000534578		7.9e-05	0.000217645	7.9e-05	0.000220463	7.9e-05	0.000191241
	8e-05	-5.51785e-05	8e-05	-5.3298e-05	8e-05	9.19393e-08		8e-05	8.5398e-05	8e-05	0.000119563	8e-05	7.70476e-05		8e-05	-0.000539533	8e-05	-0.000508676	8e-05	-0.000539946		8e-05	0.000215451	8e-05	0.000225524	8e-05	0.000193515
	8.1e-05	-5.67145e-05	8.1e-05	-4.1156e-05	8.1e-05	1.66994e-06		8.1e-05	8.8917e-05	8.1e-05	0.000115654	8.1e-05	7.46276e-05		8.1e-05	-0.000539086	8.1e-05	-0.000513785	8.1e-05	-0.00053082		8.1e-05	0.000213827	8.1e-05	0.0002221	8.1e-05	0.000192479
	8.2e-05	-5.19535e-05	8.2e-05	-4.5485e-05	8.2e-05	1.92694e-06		8.2e-05	8.9993e-05	8.2e-05	0.000116153	8.2e-05	7.23006e-05		8.2e-05	-0.000546107	8.2e-05	-0.000505699	8.2e-05	-0.000531034		8.2e-05	0.000217406	8.2e-05	0.000221978	8.2e-05	0.000193306
	8.3e-05	-5.47335e-05	8.3e-05	-4.7619e-05	8.3e-05	3.81939e-07		8.3e-05	9.0892e-05	8.3e-05	0.000114457	8.3e-05	7.45916e-05		8.3e-05	-0.000540464	8.3e-05	-0.000521213	8.3e-05	-0.000530104		8.3e-05	0.000213847	8.3e-05	0.000221227	8.3e-05	0.000191128
	8.4e-05	-5.53945e-05	8.4e-05	-4.1091e-05	8.4e-05	1.16994e-06		8.4e-05	9.014e-05	8.4e-05	0.000120228	8.4e-05	7.68816e-05		8.4e-05	-0.000539392	8.4e-05	-0.000504881	8.4e-05	-0.00053271		8.4e-05	0.000216357	8.4e-05	0.000219926	8.4e-05	0.000193746
	8.5e-05	-6.39245e-05	8.5e-05	-3.729e-05	8.5e-05	5.59094e-06		8.5e-05	9.1362e-05	8.5e-05	0.000116113	8.5e-05	7.35356e-05		8.5e-05	-0.000539526	8.5e-05	-0.000522121	8.5e-05	-0.000531517		8.5e-05	0.000214997	8.5e-05	0.000223628	8.5e-05	0.000192494
	8.6e-05	-5.71715e-05	8.6e-05	-3.6763e-05	8.6e-05	3.60939e-07		8.6e-05	8.8349e-05	8.6e-05	0.000117667	8.6e-05	7.47286e-05		8.6e-05	-0.000534712	8.6e-05	-0.000507431	8.6e-05	-0.000530167		8.6e-05	0.000216082	8.6e-05	0.000223183	8.6e-05	0.000194918
	8.7e-05	-5.84555e-05	8.7e-05	-5.5592e-05	8.7e-05	4.76694e-06		8.7e-05	9.2424e-05	8.7e-05	0.000116136	8.7e-05	7.26306e-05		8.7e-05	-0.000534467	8.7e-05	-0.000511923	8.7e-05	-0.000523092		8.7e-05	0.000215953	8.7e-05	0.000221598	8.7e-05	0.000195966
	8.8e-05	-5.51445e-05	8.8e-05	-5.7579e-05	8.8e-05	8.13939e-07		8.8e-05	8.8036e-05	8.8e-05	0.000115461	8.8e-05	7.15476e-05		8.8e-05	-0.000531476	8.8e-05	-0.000507368	8.8e-05	-0.000526361		8.8e-05	0.000213121	8.8e-05	0.000219331	8.8e-05	0.000190977
	8.9e-05	-5.43145e-05	8.9e-05	-4.3049e-05	8.9e-05	3.11794e-06		8.9e-05	8.8022e-05	8.9e-05	0.000117875	8.9e-05	7.11666e-05		8.9e-05	-0.000534007	8.9e-05	-0.00050043	8.9e-05	-0.000529295		8.9e-05	0.000214784	8.9e-05	0.000218969	8.9e-05	0.000189288
	9e-05	-5.79795e-05	9e-05	-4.0231e-05	9e-05	4.59294e-06		9e-05	9.1681e-05	9e-05	0.000116806	9e-05	7.42776e-05		9e-05	-0.000531713	9e-05	-0.00050619	9e-05	-0.000529114		9e-05	0.00021429	9e-05	0.000217537	9e-05	0.000190238
	9.1e-05	-5.54905e-05	9.1e-05	-4.5467e-05	9.1e-05	3.91094e-06		9.1e-05	8.6753e-05	9.1e-05	0.000113242	9.1e-05	7.29956e-05		9.1e-05	-0.00053387	9.1e-05	-0.000510175	9.1e-05	-0.000524997		9.1e-05	0.000216178	9.1e-05	0.000221817	9.1e-05	0.000188534
	9.2e-05	-5.70745e-05	9.2e-05	-4.5181e-05	9.2e-05	3.36794e-06		9.2e-05	8.9863e-05	9.2e-05	0.000117935	9.2e-05	7.30056e-05		9.2e-05	-0.000532888	9.2e-05	-0.000507081	9.2e-05	-0.000528345		9.2e-05	0.000211861	9.2e-05	0.000215026	9.2e-05	0.000191519
	9.3e-05	-5.47945e-05	9.3e-05	-4.4532e-05	9.3e-05	3.93939e-07		9.3e-05	8.6499e-05	9.3e-05	0.00011555	9.3e-05	7.14696e-05		9.3e-05	-0.000533992	9.3e-05	-0.000496788	9.3e-05	-0.000529975		9.3e-05	0.000215136	9.3e-05	0.000216113	9.3e-05	0.000192683
	9.4e-05	-5.40965e-05	9.4e-05	-4.6332e-05	9.4e-05	-1.49806e-06		9.4e-05	8.8829e-05	9.4e-05	0.000118359	9.4e-05	7.04896e-05		9.4e-05	-0.000534059	9.4e-05	-0.000500808	9.4e-05	-0.000522625		9.4e-05	0.000216593	9.4e-05	0.000216703	9.4e-05	0.000191803
	9.5e-05	-5.34365e-05	9.5e-05	-4.9297e-05	9.5e-05	4.15294e-06		9.5e-05	8.8074e-05	9.5e-05	0.000119885	9.5e-05	7.28686e-05		9.5e-05	-0.000530453	9.5e-05	-0.000503489	9.5e-05	-0.000522945		9.5e-05	0.000210579	9.5e-05	0.000219504	9.5e-05	0.000191403
	9.6e-05	-5.06045e-05	9.6e-05	-4.7743e-05	9.6e-05	6.79794e-06		9.6e-05	8.6957e-05	9.6e-05	0.00011463	9.6e-05	6.66486e-05		9.6e-05	-0.000528244	9.6e-05	-0.000492526	9.6e-05	-0.000517148		9.6e-05	0.00021346	9.6e-05	0.000219461	9.6e-05	0.000189988
	9.7e-05	-5.47275e-05	9.7e-05	-5.5588e-05	9.7e-05	6.01794e-06		9.7e-05	8.741e-05	9.7e-05	0.000113949	9.7e-05	6.88066e-05		9.7e-05	-0.000533717	9.7e-05	-0.000499077	9.7e-05	-0.00051698		9.7e-05	0.000209119	9.7e-05	0.000217272	9.7e-05	0.000188385
	9.8e-05	-5.43545e-05	9.8e-05	-5.1519e-05	9.8e-05	1.59894e-06		9.8e-05	8.4877e-05	9.8e-05	0.000113355	9.8e-05	6.69286e-05		9.8e-05	-0.000528383	9.8e-05	-0.000499369	9.8e-05	-0.000511244		9.8e-05	0.000213502	9.8e-05	0.000214301	9.8e-05	0.000188936
	9.9e-05	-5.25195e-05	9.9e-05	-4.8414e-05	9.9e-05	2.95939e-07		9.9e-05	8.2037e-05	9.9e-05	0.000113371	9.9e-05	7.00326e-05		9.9e-05	-0.000524424	9.9e-05	-0.000497368	9.9e-05	-0.000520238		9.9e-05	0.000214796	9.9e-05	0.000213661	9.9e-05	0.000189406
	0.0001	-5.16105e-05	0.0001	-4.6166e-05	0.0001	4.77894e-06		0.0001	8.3561e-05	0.0001	0.000115067	0.0001	6.87906e-05		0.0001	-0.000524955	0.0001	-0.000486909	0.0001	-0.000511584		0.0001	0.000213021	0.0001	0.000213319	0.0001	0.000189827
	0.000101	-5.08305e-05	0.000101	-4.6954e-05	0.000101	3.41394e-06		0.000101	8.1468e-05	0.000101	0.000112116	0.000101	6.94236e-05		0.000101	-0.000523227	0.000101	-0.000497364	0.000101	-0.000510744		0.000101	0.000212632	0.000101	0.00021776	0.000101	0.000186219
	0.000102	-5.26345e-05	0.000102	-4.0188e-05	0.000102	-1.81306e-06		0.000102	8.0254e-05	0.000102	0.000111337	0.000102	7.05866e-05		0.000102	-0.000526495	0.000102	-0.000498533	0.000102	-0.000509375		0.000102	0.000209633	0.000102	0.000218257	0.000102	0.000186873
	0.000103	-5.43255e-05	0.000103	-4.6417e-05	0.000103	3.73194e-06		0.000103	8.063e-05	0.000103	0.000112925	0.000103	7.10866e-05		0.000103	-0.000523139	0.000103	-0.000498671	0.000103	-0.000514678		0.000103	0.000209378	0.000103	0.000216684	0.000103	0.000186532
	0.000104	-5.50195e-05	0.000104	-5.0339e-05	0.000104	4.65394e-06		0.000104	8.4109e-05	0.000104	0.000115921	0.000104	7.13036e-05		0.000104	-0.000527315	0.000104	-0.000495302	0.000104	-0.000509462		0.000104	0.000207517	0.000104	0.000216931	0.000104	0.000188862
	0.000105	-5.27825e-05	0.000105	-5.3304e-05	0.000105	6.79794e-06		0.000105	8.7111e-05	0.000105	0.00011596	0.000105	6.61966e-05		0.000105	-0.000528043	0.000105	-0.000497392	0.000105	-0.000513717		0.000105	0.000215097	0.000105	0.000218172	0.000105	0.000189037
	0.000106	-5.52795e-05	0.000106	-4.763e-05	0.000106	2.79894e-06		0.000106	8.9813e-05	0.000106	0.000118136	0.000106	6.64096e-05		0.000106	-0.000524539	0.000106	-0.00048946	0.000106	-0.000508868		0.000106	0.000212538	0.000106	0.000213328	0.000106	0.000192376
	0.000107	-5.53265e-05	0.000107	-4.761e-05	0.000107	9.45894e-06		0.000107	8.7136e-05	0.000107	0.000115089	0.000107	6.50846e-05		0.000107	-0.000520636	0.000107	-0.000485008	0.000107	-0.000510076		0.000107	0.000211919	0.000107	0.0002147	0.000107	0.000190554
	0.000108	-5.44945e-05	0.000108	-4.8635e-05	0.000108	2.05994e-06		0.000108	8.5359e-05	0.000108	0.000113349	0.000108	6.97916e-05		0.000108	-0.000522503	0.000108	-0.000483928	0.000108	-0.000507317		0.000108	0.000207511	0.000108	0.000217706	0.000108	0.000189293
	0.000109	-5.20375e-05	0.000109	-3.9573e-05	0.000109	4.48294e-06		0.000109	8.2661e-05	0.000109	0.000110041	0.000109	6.81716e-05		0.000109	-0.000523374	0.000109	-0.000479449	0.000109	-0.00050472		0.000109	0.000210055	0.000109	0.000211768	0.000109	0.000190562
	0.00011	-5.10785e-05	0.00011	-4.7351e-05	0.00011	1.96894e-06		0.00011	8.4839e-05	0.00011	0.000115254	0.00011	6.93316e-05		0.00011	-0.000520636	0.00011	-0.000499204	0.00011	-0.000508218		0.00011	0.000210111	0.00011	0.000217537	0.00011	0.000186141
	0.000111	-5.40635e-05	0.000111	-4.1991e-05	0.000111	6.60939e-07		0.000111	8.0558e-05	0.000111	0.00011263	0.000111	6.75216e-05		0.000111	-0.000520435	0.000111	-0.000496537	0.000111	-0.00050905		0.000111	0.000207064	0.000111	0.000220071	0.000111	0.000185507
	0.000112	-5.61095e-05	0.000112	-4.4762e-05	0.000112	-1.86061e-07		0.000112	8.5119e-05	0.000112	0.000113307	0.000112	6.76846e-05		0.000112	-0.000519198	0.000112	-0.000500836	0.000112	-0.000510061		0.000112	0.000213552	0.000112	0.000217004	0.000112	0.000185441
	0.000113	-5.57395e-05	0.000113	-4.1391e-05	0.000113	8.41939e-07		0.000113	8.4819e-05	0.000113	0.00011097	0.000113	6.72876e-05		0.000113	-0.00051934	0.000113	-0.000475749	0.000113	-0.000506504		0.000113	0.000213458	0.000113	0.000214323	0.000113	0.000185208
	0.000114	-5.20655e-05	0.000114	-4.2214e-05	0.000114	-2.82506e-06		0.000114	8.3626e-05	0.000114	0.000112925	0.000114	7.31316e-05		0.000114	-0.000519233	0.000114	-0.00048754	0.000114	-0.0005052		0.000114	0.000210537	0.000114	0.000213006	0.000114	0.000184502
	0.000115	-5.03205e-05	0.000115	-5.2065e-05	0.000115	1.98994e-06		0.000115	8.2577e-05	0.000115	0.000111288	0.000115	6.84216e-05		0.000115	-0.000516941	0.000115	-0.000488192	0.000115	-0.000500842		0.000115	0.000212075	0.000115	0.000212069	0.000115	0.000186634
	0.000116	-5.19675e-05	0.000116	-4.2737e-05	0.000116	-2.57061e-07		0.000116	8.1272e-05	0.000116	0.000112413	0.000116	6.82896e-05		0.000116	-0.000516761	0.000116	-0.000479706	0.000116	-0.000509055		0.000116	0.000208555	0.000116	0.000215461	0.000116	0.000186182
	0.000117	-5.20845e-05	0.000117	-4.8948e-05	0.000117	-7.00607e-08		0.000117	8.3376e-05	0.000117	0.000111808	0.000117	6.80076e-05		0.000117	-0.000514388	0.000117	-0.000488241	0.000117	-0.000501796		0.000117	0.000210515	0.000117	0.000215759	0.000117	0.000186564
	0.000118	-5.51065e-05	0.000118	-4.6558e-05	0.000118	6.16594e-06		0.000118	8.1538e-05	0.000118	0.000110715	0.000118	6.40116e-05		0.000118	-0.000516904	0.000118	-0.000482144	0.000118	-0.000501919		0.000118	0.000210763	0.000118	0.000214132	0.000118	0.000182707
	0.000119	-5.50385e-05	0.000119	-4.4145e-05	0.000119	1.39094e-06		0.000119	8.4056e-05	0.000119	0.000113676	0.000119	6.58556e-05		0.000119	-0.000514177	0.000119	-0.000483722	0.000119	-0.000501383		0.000119	0.000210285	0.000119	0.000214512	0.000119	0.000185007
	0.00012	-5.10665e-05	0.00012	-4.0461e-05	0.00012	-9.05061e-07		0.00012	8.8716e-05	0.00012	0.000111289	0.00012	6.80486e-05		0.00012	-0.000516371	0.00012	-0.000499839	0.00012	-0.000498116		0.00012	0.000206035	0.00012	0.000216225	0.00012	0.00018782
	0.000121	-5.58125e-05	0.000121	-4.2592e-05	0.000121	4.29994e-06		0.000121	8.2826e-05	0.000121	0.000107717	0.000121	6.50506e-05		0.000121	-0.000510634	0.000121	-0.000489402	0.000121	-0.000492714		0.000121	0.000207297	0.000121	0.000214633	0.000121	0.000183754
	0.000122	-5.31105e-05	0.000122	-4.8259e-05	0.000122	1.78094e-06		0.000122	8.2217e-05	0.000122	0.000111741	0.000122	6.73826e-05		0.000122	-0.000515385	0.000122	-0.000484212	0.000122	-0.000502352		0.000122	0.000206988	0.000122	0.000211371	0.000122	0.000188136
	0.000123	-4.83925e-05	0.000123	-4.7065e-05	0.000123	2.72894e-06		0.000123	8.2645e-05	0.000123	0.000109606	0.000123	6.70436e-05		0.000123	-0.000514649	0.000123	-0.000485417	0.000123	-0.000498819		0.000123	0.000205069	0.000123	0.000216903	0.000123	0.000183707
	0.000124	-5.05085e-05	0.000124	-4.3663e-05	0.000124	4.99939e-07		0.000124	8.297e-05	0.000124	0.000110341	0.000124	6.40176e-05		0.000124	-0.000514201	0.000124	-0.000489042	0.000124	-0.000497793		0.000124	0.000207696	0.000124	0.000210922	0.000124	0.000184476
	0.000125	-4.99475e-05	0.000125	-4.1232e-05	0.000125	9.66939e-07		0.000125	8.0176e-05	0.000125	0.000108386	0.000125	6.52416e-05		0.000125	-0.000509537	0.000125	-0.000487032	0.000125	-0.000497125		0.000125	0.000207749	0.000125	0.000214216	0.000125	0.00018422
	0.000126	-5.08585e-05	0.000126	-5.3921e-05	0.000126	-6.60606e-06		0.000126	7.6936e-05	0.000126	0.00010892	0.000126	6.69546e-05		0.000126	-0.000515927	0.000126	-0.000488066	0.000126	-0.000492998		0.000126	0.000208641	0.000126	0.000214672	0.000126	0.000187568
	0.000127	-5.20085e-05	0.000127	-4.307e-05	0.000127	3.59939e-07		0.000127	8.1816e-05	0.000127	0.000108677	0.000127	6.45266e-05		0.000127	-0.000514673	0.000127	-0.000482805	0.000127	-0.000496541		0.000127	0.000207475	0.000127	0.000211495	0.000127	0.000188108
	0.000128	-5.24455e-05	0.000128	-5.5266e-05	0.000128	5.48939e-07		0.000128	7.7903e-05	0.000128	0.000111474	0.000128	6.67326e-05		0.000128	-0.0005155	0.000128	-0.000468748	0.000128	-0.000491017		0.000128	0.000207161	0.000128	0.000217999	0.000128	0.000184727
	0.000129	-4.99015e-05	0.000129	-5.402e-05	0.000129	2.09894e-06		0.000129	8.093e-05	0.000129	0.00011386	0.000129	6.44796e-05		0.000129	-0.000508205	0.000129	-0.000484078	0.000129	-0.000491124		0.000129	0.000206988	0.000129	0.00021546	0.000129	0.000184582
	0.00013	-5.03935e-05	0.00013	-3.9634e-05	0.00013	-3.94706e-06		0.00013	8.0212e-05	0.00013	0.000113015	0.00013	6.28386e-05		0.00013	-0.000512283	0.00013	-0.000489933	0.00013	-0.000489177		0.00013	0.000209255	0.00013	0.000210769	0.00013	0.000190417
	0.000131	-4.96925e-05	0.000131	-4.7306e-05	0.000131	-6.20206e-06		0.000131	8.0395e-05	0.000131	0.000107423	0.000131	6.77136e-05		0.000131	-0.000510087	0.000131	-0.000479487	0.000131	-0.000489481		0.000131	0.000205382	0.000131	0.000211121	0.000131	0.000184991
	0.000132	-5.12915e-05	0.000132	-4.3956e-05	0.000132	2.82494e-06		0.000132	8.0795e-05	0.000132	0.000110832	0.000132	6.65836e-05		0.000132	-0.000511018	0.000132	-0.00047963	0.000132	-0.000492305		0.000132	0.000204012	0.000132	0.000210959	0.000132	0.000182813
	0.000133	-5.09725e-05	0.000133	-3.8908e-05	0.000133	3.04694e-06		0.000133	7.7509e-05	0.000133	0.000113059	0.000133	6.76076e-05		0.000133	-0.00050394	0.000133	-0.000482427	0.000133	-0.000487014		0.000133	0.000204829	0.000133	0.000209835	0.000133	0.000185089
	0.000134	-5.21865e-05	0.000134	-3.8985e-05	0.000134	1.26929e-05		0.000134	7.8555e-05	0.000134	0.000110781	0.000134	6.67586e-05		0.000134	-0.000504453	0.000134	-0.000483008	0.000134	-0.000490803		0.000134	0.000201114	0.000134	0.000213169	0.000134	0.000187354
	0.000135	-5.11975e-05	0.000135	-3.6401e-05	0.000135	2.64394e-06		0.000135	7.8188e-05	0.000135	0.000113036	0.000135	6.42526e-05		0.000135	-0.000506008	0.000135	-0.000484932	0.000135	-0.000487753		0.000135	0.000206369	0.000135	0.000210758	0.000135	0.000186894
	0.000136	-4.86255e-05	0.000136	-4.5391e-05	0.000136	5.36494e-06		0.000136	8.0629e-05	0.000136	0.000112055	0.000136	6.17076e-05		0.000136	-0.000502927	0.000136	-0.000473231	0.000136	-0.000489752		0.000136	0.000207513	0.000136	0.000214205	0.000136	0.000180595
	0.000137	-5.14775e-05	0.000137	-5.3423e-05	0.000137	2.54394e-06		0.000137	7.9886e-05	0.000137	0.000107752	0.000137	6.33906e-05		0.000137	-0.000505255	0.000137	-0.000476253	0.000137	-0.000486713		0.000137	0.000205831	0.000137	0.000217907	0.000137	0.000179508
	0.000138	-5.00755e-05	0.000138	-4.8669e-05	0.000138	-3.79061e-07		0.000138	7.8227e-05	0.000138	0.000109619	0.000138	6.58286e-05		0.000138	-0.000506927	0.000138	-0.000478893	0.000138	-0.000481064		0.000138	0.00020461	0.000138	0.000217741	0.000138	0.000181615
	0.000139	-4.96865e-05	0.000139	-5.9376e-05	0.000139	-9.28061e-07		0.000139	8.099e-05	0.000139	0.000114923	0.000139	6.37996e-05		0.000139	-0.000506232	0.000139	-0.00046757	0.000139	-0.00048487		0.000139	0.00020308	0.000139	0.000214904	0.000139	0.000185692
	0.00014	-4.83595e-05	0.00014	-5.5839e-05	0.00014	3.26939e-07		0.00014	7.6251e-05	0.00014	0.00011195	0.00014	6.60616e-05		0.00014	-0.000506533	0.00014	-0.000486435	0.00014	-0.000482095		0.00014	0.000206375	0.00014	0.000212298	0.00014	0.000181613
	0.000141	-4.91965e-05	0.000141	-5.4983e-05	0.000141	-9.77061e-07		0.000141	7.9023e-05	0.000141	0.00010773	0.000141	6.47726e-05		0.000141	-0.000505746	0.000141	-0.000474014	0.000141	-0.000478438		0.000141	0.000206355	0.000141	0.000213491	0.000141	0.000183868
	0.000142	-5.01185e-05	0.000142	-3.2264e-05	0.000142	1.11694e-06		0.000142	7.9352e-05	0.000142	0.000110098	0.000142	6.38706e-05		0.000142	-0.00050828	0.000142	-0.000474145	0.000142	-0.00048114		0.000142	0.000205671	0.000142	0.000216143	0.000142	0.00018113
	0.000143	-4.97135e-05	0.000143	-4.6326e-05	0.000143	-3.79406e-06		0.000143	7.7893e-05	0.000143	0.000108508	0.000143	6.19206e-05		0.000143	-0.000506135	0.000143	-0.000472031	0.000143	-0.000485935		0.000143	0.000209312	0.000143	0.000210312	0.000143	0.000181674
	0.000144	-5.05085e-05	0.000144	-4.353e-05	0.000144	1.32094e-06		0.000144	7.8124e-05	0.000144	0.000112102	0.000144	6.44076e-05		0.000144	-0.000503827	0.000144	-0.000472148	0.000144	-0.000479597		0.000144	0.000203017	0.000144	0.000212286	0.000144	0.000186823
	0.000145	-5.10245e-05	0.000145	-4.7933e-05	0.000145	-4.03306e-06		0.000145	8.0462e-05	0.000145	0.000106901	0.000145	6.28776e-05		0.000145	-0.000499515	0.000145	-0.000469441	0.000145	-0.000478429		0.000145	0.000203875	0.000145	0.000211164	0.000145	0.000186331
	0.000146	-5.05915e-05	0.000146	-3.7226e-05	0.000146	5.15494e-06		0.000146	8.0423e-05	0.000146	0.000108941	0.000146	6.49856e-05		0.000146	-0.000504016	0.000146	-0.000459601	0.000146	-0.000482555		0.000146	0.000203063	0.000146	0.000210266	0.000146	0.000186946
	0.000147	-5.33365e-05	0.000147	-4.0885e-05	0.000147	1.47894e-06		0.000147	7.8002e-05	0.000147	0.000107549	0.000147	6.16786e-05		0.000147	-0.000498522	0.000147	-0.000469126	0.000147	-0.000482605		0.000147	0.000204793	0.000147	0.00020878	0.000147	0.000181285
	0.000148	-5.06465e-05	0.000148	-4.4067e-05	0.000148	3.93939e-07		0.000148	7.9469e-05	0.000148	0.000109059	0.000148	6.14536e-05		0.000148	-0.00049799	0.000148	-0.000468073	0.000148	-0.000478709		0.000148	0.000205654	0.000148	0.00020954	0.000148	0.000179666
	0.000149	-4.97845e-05	0.000149	-4.3537e-05	0.000149	5.80939e-07		0.000149	7.311e-05	0.000149	0.000110777	0.000149	6.01246e-05		0.000149	-0.00049861	0.000149	-0.000473601	0.000149	-0.000472204		0.000149	0.00020127	0.000149	0.000208436	0.000149	0.00018303
	0.00015	-5.00675e-05	0.00015	-4.3681e-05	0.00015	-1.07061e-07		0.00015	7.7486e-05	0.00015	0.000107756	0.00015	6.20916e-05		0.00015	-0.000498358	0.00015	-0.000473421	0.00015	-0.000470062		0.00015	0.00020573	0.00015	0.000212322	0.00015	0.000186465
	0.000151	-4.98355e-05	0.000151	-4.2532e-05	0.000151	-2.09106e-06		0.000151	7.8308e-05	0.000151	0.000106798	0.000151	6.21266e-05		0.000151	-0.000500732	0.000151	-0.000460982	0.000151	-0.000477981		0.000151	0.00020231	0.000151	0.000213811	0.000151	0.000182872
	0.000152	-5.05765e-05	0.000152	-4.9577e-05	0.000152	9.59393e-08		0.000152	7.7549e-05	0.000152	0.000107702	0.000152	6.38366e-05		0.000152	-0.000499634	0.000152	-0.00046408	0.000152	-0.000475779		0.000152	0.000199063	0.000152	0.000213495	0.000152	0.000181591
	0.000153	-4.75645e-05	0.000153	-4.896e-05	0.000153	6.35194e-06		0.000153	7.8295e-05	0.000153	0.000106962	0.000153	6.07086e-05		0.000153	-0.000495521	0.000153	-0.000463667	0.000153	-0.000472509		0.000153	0.000205346	0.000153	0.000209871	0.000153	0.000180119
	0.000154	-4.86665e-05	0.000154	-4.6475e-05	0.000154	-3.63061e-07		0.000154	8.2342e-05	0.000154	0.000107142	0.000154	6.28626e-05		0.000154	-0.000495858	0.000154	-0.000475634	0.000154	-0.000480322		0.000154	0.000205939	0.000154	0.000210157	0.000154	0.000182912
	0.000155	-5.20765e-05	0.000155	-4.8458e-05	0.000155	-4.51206e-06		0.000155	7.9783e-05	0.000155	0.0001079	0.000155	6.09056e-05		0.000155	-0.00049826	0.000155	-0.00046435	0.000155	-0.000473214		0.000155	0.000203888	0.000155	0.000206522	0.000155	0.000179216
	0.000156	-4.96775e-05	0.000156	-4.0092e-05	0.000156	-4.40061e-07		0.000156	7.868e-05	0.000156	0.000107273	0.000156	6.17726e-05		0.000156	-0.000498959	0.000156	-0.000474545	0.000156	-0.000473337		0.000156	0.000205438	0.000156	0.000207793	0.000156	0.000185149
	0.000157	-4.62325e-05	0.000157	-5.2518e-05	0.000157	6.40894e-06		0.000157	7.6111e-05	0.000157	0.000108312	0.000157	6.22656e-05		0.000157	-0.000500715	0.000157	-0.000465943	0.000157	-0.000472632		0.000157	0.000201583	0.000157	0.000209303	0.000157	0.000184563
	0.000158	-5.26945e-05	0.000158	-4.6808e-05	0.000158	-5.38306e-06		0.000158	7.3533e-05	0.000158	0.000105872	0.000158	5.88896e-05		0.000158	-0.000493483	0.000158	-0.00045456	0.000158	-0.000473298		0.000158	0.000206373	0.000158	0.000210249	0.000158	0.000179666
	0.000159	-4.87415e-05	0.000159	-4.2241e-05	0.000159	-4.33806e-06		0.000159	7.5803e-05	0.000159	0.000107791	0.000159	6.40526e-05		0.000159	-0.000497302	0.000159	-0.000449708	0.000159	-0.00046984		0.000159	0.000201628	0.000159	0.000208779	0.000159	0.000178873
	0.00016	-4.88435e-05	0.00016	-4.9875e-05	0.00016	4.17994e-06		0.00016	7.6001e-05	0.00016	0.000107764	0.00016	6.00256e-05		0.00016	-0.0004951	0.00016	-0.000473444	0.00016	-0.000469241		0.00016	0.000203934	0.00016	0.00020986	0.00016	0.000183022
	0.000161	-5.18525e-05	0.000161	-5.149e-05	0.000161	-3.71061e-07		0.000161	7.7447e-05	0.000161	0.000108885	0.000161	6.51176e-05		0.000161	-0.00049762	0.000161	-0.000463343	0.000161	-0.000463285		0.000161	0.000201108	0.000161	0.00020895	0.000161	0.000185154
	0.000162	-5.33645e-05	0.000162	-5.2921e-05	0.000162	4.04794e-06		0.000162	7.1644e-05	0.000162	0.000108122	0.000162	6.20946e-05		0.000162	-0.0004968	0.000162	-0.000465097	0.000162	-0.000475183		0.000162	0.000200331	0.000162	0.000209799	0.000162	0.000183219
	0.000163	-4.92575e-05	0.000163	-5.0229e-05	0.000163	-2.20906e-06		0.000163	7.5404e-05	0.000163	0.000108688	0.000163	6.11926e-05		0.000163	-0.000494375	0.000163	-0.000466302	0.000163	-0.000474849		0.000163	0.000201174	0.000163	0.00021085	0.000163	0.000181273
	0.000164	-4.91425e-05	0.000164	-4.8748e-05	0.000164	1.37094e-06		0.000164	7.3874e-05	0.000164	0.000106384	0.000164	6.58916e-05		0.000164	-0.000492775	0.000164	-0.000468667	0.000164	-0.00047369		0.000164	0.000199175	0.000164	0.00021256	0.000164	0.000182853
	0.000165	-4.92735e-05	0.000165	-4.9301e-05	0.000165	1.35494e-06		0.000165	7.2903e-05	0.000165	0.000106081	0.000165	6.21696e-05		0.000165	-0.000492566	0.000165	-0.000470916	0.000165	-0.00047159		0.000165	0.000203805	0.000165	0.0002121	0.000165	0.000184307
	0.000166	-4.96075e-05	0.000166	-4.6211e-05	0.000166	-5.11706e-06		0.000166	7.6275e-05	0.000166	0.000107222	0.000166	6.00206e-05		0.000166	-0.000497396	0.000166	-0.000460393	0.000166	-0.000472173		0.000166	0.000201978	0.000166	0.00021148	0.000166	0.000184109
	0.000167	-4.87295e-05	0.000167	-5.1853e-05	0.000167	1.76494e-06		0.000167	7.5363e-05	0.000167	0.000105936	0.000167	6.26306e-05		0.000167	-0.000495431	0.000167	-0.000460582	0.000167	-0.000472864		0.000167	0.000198964	0.000167	0.000208135	0.000167	0.000182108
	0.000168	-5.11665e-05	0.000168	-4.8866e-05	0.000168	5.53794e-06		0.000168	7.5409e-05	0.000168	0.000103059	0.000168	6.12376e-05		0.000168	-0.000493721	0.000168	-0.00046646	0.000168	-0.000469338		0.000168	0.000198965	0.000168	0.000208736	0.000168	0.000183732
	0.000169	-5.07925e-05	0.000169	-5.0873e-05	0.000169	5.87194e-06		0.000169	7.6708e-05	0.000169	0.000104779	0.000169	6.15456e-05		0.000169	-0.00049127	0.000169	-0.000463905	0.000169	-0.00046633		0.000169	0.000200445	0.000169	0.000207036	0.000169	0.000181769
	0.00017	-4.87655e-05	0.00017	-4.0788e-05	0.00017	-3.05806e-06		0.00017	7.3494e-05	0.00017	0.000106938	0.00017	6.08166e-05		0.00017	-0.000496316	0.00017	-0.000464072	0.00017	-0.000466929		0.00017	0.000199792	0.00017	0.000208322	0.00017	0.000179528
	0.000171	-4.70445e-05	0.000171	-4.4873e-05	0.000171	-3.74606e-06		0.000171	7.3858e-05	0.000171	0.000104722	0.000171	5.97096e-05		0.000171	-0.000492802	0.000171	-0.000471092	0.000171	-0.000464858		0.000171	0.000203308	0.000171	0.000209714	0.000171	0.000181404
	0.000172	-5.01445e-05	0.000172	-5.1326e-05	0.000172	-5.53061e-07		0.000172	7.4584e-05	0.000172	0.000106477	0.000172	5.95336e-05		0.000172	-0.000490486	0.000172	-0.000458239	0.000172	-0.000465624		0.000172	0.000200094	0.000172	0.00020706	0.000172	0.000175927
	0.000173	-4.77355e-05	0.000173	-4.705e-05	0.000173	-3.06606e-06		0.000173	7.509e-05	0.000173	0.00010786	0.000173	6.24386e-05		0.000173	-0.000489031	0.000173	-0.000464571	0.000173	-0.000464123		0.000173	0.00020267	0.000173	0.000210309	0.000173	0.000179414
	0.000174	-4.65215e-05	0.000174	-5.094e-05	0.000174	2.74939e-07		0.000174	7.3708e-05	0.000174	0.000107988	0.000174	5.80476e-05		0.000174	-0.000489408	0.000174	-0.000472594	0.000174	-0.00046362		0.000174	0.000203276	0.000174	0.000209943	0.000174	0.000178146
	0.000175	-5.11515e-05	0.000175	-4.8151e-05	0.000175	-7.30607e-08		0.000175	7.7894e-05	0.000175	0.000105578	0.000175	5.64976e-05		0.000175	-0.000488083	0.000175	-0.000461963	0.000175	-0.000457555		0.000175	0.000201084	0.000175	0.000208162	0.000175	0.000177957
	0.000176	-4.87345e-05	0.000176	-4.3338e-05	0.000176	-3.92706e-06		0.000176	7.1794e-05	0.000176	0.000103129	0.000176	5.44626e-05		0.000176	-0.00048975	0.000176	-0.000465169	0.000176	-0.000467534		0.000176	0.000201175	0.000176	0.000207115	0.000176	0.000178164
	0.000177	-5.02065e-05	0.000177	-3.5786e-05	0.000177	2.90194e-06		0.000177	7.3438e-05	0.000177	0.000108304	0.000177	5.86756e-05		0.000177	-0.000484853	0.000177	-0.000464976	0.000177	-0.000467396		0.000177	0.000198352	0.000177	0.000203482	0.000177	0.000178998
	0.000178	-4.65805e-05	0.000178	-4.2338e-05	0.000178	8.67939e-07		0.000178	7.327e-05	0.000178	0.000101624	0.000178	5.61846e-05		0.000178	-0.000489665	0.000178	-0.000458946	0.000178	-0.000458138		0.000178	0.00020207	0.000178	0.000205501	0.000178	0.000179635
	0.000179	-4.72235e-05	0.000179	-4.0069e-05	0.000179	1.03394e-06		0.000179	7.229e-05	0.000179	0.00010572	0.000179	6.12516e-05		0.000179	-0.000489367	0.000179	-0.000466932	0.000179	-0.000460149		0.000179	0.000203232	0.000179	0.000208596	0.000179	0.000179414
	0.00018	-4.88915e-05	0.00018	-4.9273e-05	0.00018	1.56194e-06		0.00018	7.3051e-05	0.00018	0.000108036	0.00018	6.09626e-05		0.00018	-0.000490513	0.00018	-0.000459952	0.00018	-0.000460903		0.00018	0.000197849	0.00018	0.00020556	0.00018	0.000174012
	0.000181	-4.43115e-05	0.000181	-3.6987e-05	0.000181	-3.16061e-07		0.000181	7.2535e-05	0.000181	0.000108047	0.000181	5.85786e-05		0.000181	-0.000487637	0.000181	-0.000467094	0.000181	-0.00045512		0.000181	0.000197032	0.000181	0.000206987	0.000181	0.000178118
	0.000182	-4.34265e-05	0.000182	-5.4084e-05	0.000182	-4.52006e-06		0.000182	7.1e-05	0.000182	0.000108016	0.000182	6.19346e-05		0.000182	-0.000485791	0.000182	-0.000460874	0.000182	-0.00045917		0.000182	0.000202253	0.000182	0.000207924	0.000182	0.000178741
	0.000183	-4.77435e-05	0.000183	-4.7104e-05	0.000183	-1.86906e-06		0.000183	7.7068e-05	0.000183	0.000104036	0.000183	5.66306e-05		0.000183	-0.000486631	0.000183	-0.000451412	0.000183	-0.00046034		0.000183	0.000196279	0.000183	0.000211305	0.000183	0.000175959
	0.000184	-5.21295e-05	0.000184	-4.7574e-05	0.000184	1.46594e-06		0.000184	7.115e-05	0.000184	0.00010083	0.000184	5.75726e-05		0.000184	-0.000484855	0.000184	-0.000459143	0.000184	-0.000454642		0.000184	0.000199204	0.000184	0.000209858	0.000184	0.000177502
	0.000185	-4.50885e-05	0.000185	-5.3592e-05	0.000185	4.00939e-07		0.000185	7.3173e-05	0.000185	0.000105121	0.000185	5.68186e-05		0.000185	-0.000486377	0.000185	-0.000460124	0.000185	-0.000459692		0.000185	0.000199793	0.000185	0.000210255	0.000185	0.000177646
	0.000186	-4.70805e-05	0.000186	-4.5565e-05	0.000186	-1.54706e-06		0.000186	7.4974e-05	0.000186	0.000107745	0.000186	6.26916e-05		0.000186	-0.000485003	0.000186	-0.000465228	0.000186	-0.000459527		0.000186	0.000198405	0.000186	0.00020878	0.000186	0.000175704
	0.000187	-5.08185e-05	0.000187	-5.0537e-05	0.000187	6.29939e-07		0.000187	7.5901e-05	0.000187	0.000104405	0.000187	5.87876e-05		0.000187	-0.000486162	0.000187	-0.000468349	0.000187	-0.000455366		0.000187	0.000199308	0.000187	0.000209729	0.000187	0.000176022
	0.000188	-4.82315e-05	0.000188	-4.294e-05	0.000188	5.13594e-06		0.000188	7.1353e-05	0.000188	0.00010472	0.000188	5.46906e-05		0.000188	-0.000485251	0.000188	-0.000461352	0.000188	-0.000454165		0.000188	0.000200813	0.000188	0.000209603	0.000188	0.000179186
	0.000189	-4.80775e-05	0.000189	-3.0768e-05	0.000189	-1.31606e-06		0.000189	7.6667e-05	0.000189	0.000106827	0.000189	6.09746e-05		0.000189	-0.000485704	0.000189	-0.000453931	0.000189	-0.000454767		0.000189	0.000200182	0.000189	0.000207166	0.000189	0.000177424
	0.00019	-4.28865e-05	0.00019	-4.6378e-05	0.00019	-7.81061e-07		0.00019	7.3143e-05	0.00019	0.000103559	0.00019	5.76366e-05		0.00019	-0.000484143	0.00019	-0.000457048	0.00019	-0.000451577		0.00019	0.000199993	0.00019	0.000207613	0.00019	0.000175357
	0.000191	-4.43405e-05	0.000191	-3.9164e-05	0.000191	-2.52406e-06		0.000191	7.1638e-05	0.000191	0.000106396	0.000191	5.60916e-05		0.000191	-0.000485427	0.000191	-0.000457687	0.000191	-0.000447437		0.000191	0.000197622	0.000191	0.000205592	0.000191	0.000177167
	0.000192	-4.37275e-05	0.000192	-5.0398e-05	0.000192	-6.44061e-07		0.000192	7.4549e-05	0.000192	0.000103154	0.000192	5.78176e-05		0.000192	-0.000481887	0.000192	-0.000466843	0.000192	-0.000448001		0.000192	0.000196937	0.000192	0.000208226	0.000192	0.000174324
	0.000193	-4.26865e-05	0.000193	-5.4607e-05	0.000193	-2.74506e-06		0.000193	7.2732e-05	0.000193	9.98346e-05	0.000193	6.37946e-05		0.000193	-0.000483755	0.000193	-0.00045171	0.000193	-0.000449987		0.000193	0.000197972	0.000193	0.00020301	0.000193	0.00017497
	0.000194	-4.93535e-05	0.000194	-5.0134e-05	0.000194	-4.93806e-06		0.000194	7.0468e-05	0.000194	9.81866e-05	0.000194	6.01056e-05		0.000194	-0.000485962	0.000194	-0.000455379	0.000194	-0.00045014		0.000194	0.000198705	0.000194	0.000205056	0.000194	0.000180466
	0.000195	-4.80455e-05	0.000195	-4.0572e-05	0.000195	-2.86506e-06		0.000195	6.9928e-05	0.000195	0.00010306	0.000195	5.89806e-05		0.000195	-0.000486918	0.000195	-0.000443097	0.000195	-0.000446774		0.000195	0.000200894	0.000195	0.000209567	0.000195	0.000176223
	0.000196	-4.21235e-05	0.000196	-4.8823e-05	0.000196	-1.61806e-06		0.000196	7.2127e-05	0.000196	0.000106207	0.000196	5.75936e-05		0.000196	-0.000480963	0.000196	-0.00045305	0.000196	-0.000446041		0.000196	0.00019874	0.000196	0.000208675	0.000196	0.000176849
	0.000197	-4.37065e-05	0.000197	-4.5831e-05	0.000197	-1.52106e-06		0.000197	7.0553e-05	0.000197	0.000103702	0.000197	5.51896e-05		0.000197	-0.00048428	0.000197	-0.00046293	0.000197	-0.000450889		0.000197	0.000197453	0.000197	0.000207881	0.000197	0.000177317
	0.000198	-4.45115e-05	0.000198	-4.0258e-05	0.000198	9.29939e-07		0.000198	6.9945e-05	0.000198	0.000104882	0.000198	6.01086e-05		0.000198	-0.000484503	0.000198	-0.000466757	0.000198	-0.000451183		0.000198	0.000197347	0.000198	0.000208361	0.000198	0.000178873
	0.000199	-4.59765e-05	0.000199	-4.3922e-05	0.000199	-3.75606e-06		0.000199	7.3773e-05	0.000199	0.000105247	0.000199	5.61426e-05		0.000199	-0.000480379	0.000199	-0.00044943	0.000199	-0.000447944		0.000199	0.000197432	0.000199	0.000204689	0.000199	0.000177909
	0.0002	-4.27845e-05	0.0002	-4.545e-05	0.0002	2.84594e-06		0.0002	7.2383e-05	0.0002	0.000104953	0.0002	6.00016e-05		0.0002	-0.000483356	0.0002	-0.000447878	0.0002	-0.000444689		0.0002	0.000194422	0.0002	0.000204461	0.0002	0.00017692
	0.000201	-4.74985e-05	0.000201	-4.8786e-05	0.000201	7.60939e-07		0.000201	6.9894e-05	0.000201	0.000102625	0.000201	5.42806e-05		0.000201	-0.000482706	0.000201	-0.000446821	0.000201	-0.000440391		0.000201	0.000195811	0.000201	0.000207371	0.000201	0.000177808
	0.000202	-4.64825e-05	0.000202	-4.3014e-05	0.000202	3.97694e-06		0.000202	6.8821e-05	0.000202	0.000102663	0.000202	5.32646e-05		0.000202	-0.000483581	0.000202	-0.000454737	0.000202	-0.000441402		0.000202	0.000197097	0.000202	0.000210957	0.000202	0.000178052
	0.000203	-4.56335e-05	0.000203	-5.0659e-05	0.000203	1.23494e-06		0.000203	6.7871e-05	0.000203	0.000105862	0.000203	6.10766e-05		0.000203	-0.000479863	0.000203	-0.00045215	0.000203	-0.000445966		0.000203	0.000196729	0.000203	0.000208738	0.000203	0.000176096
	0.000204	-4.45535e-05	0.000204	-4.342e-05	0.000204	3.94994e-06		0.000204	6.8306e-05	0.000204	0.000104103	0.000204	5.46956e-05		0.000204	-0.000483864	0.000204	-0.000444964	0.000204	-0.00044256		0.000204	0.000198426	0.000204	0.00020742	0.000204	0.000177622
	0.000205	-4.89725e-05	0.000205	-4.7527e-05	0.000205	2.85294e-06		0.000205	7.0195e-05	0.000205	0.000107851	0.000205	5.52956e-05		0.000205	-0.000480367	0.000205	-0.000456608	0.000205	-0.0004407		0.000205	0.000197056	0.000205	0.000204719	0.000205	0.000176321
	0.000206	-4.86495e-05	0.000206	-4.2345e-05	0.000206	-2.30706e-06		0.000206	6.7627e-05	0.000206	0.000104898	0.000206	5.48366e-05		0.000206	-0.000482562	0.000206	-0.000450127	0.000206	-0.000445108		0.000206	0.000198501	0.000206	0.000204614	0.000206	0.000180541
	0.000207	-4.59435e-05	0.000207	-4.1246e-05	0.000207	-3.85206e-06		0.000207	6.6601e-05	0.000207	0.000105589	0.000207	5.41226e-05		0.000207	-0.00048239	0.000207	-0.000451018	0.000207	-0.000438568		0.000207	0.00019643	0.000207	0.000207731	0.000207	0.000177523
	0.000208	-4.77465e-05	0.000208	-4.4616e-05	0.000208	3.98939e-07		0.000208	7.2885e-05	0.000208	0.000101778	0.000208	5.83736e-05		0.000208	-0.000481143	0.000208	-0.000453397	0.000208	-0.00044279		0.000208	0.000197497	0.000208	0.000203844	0.000208	0.000176432
	0.000209	-5.14685e-05	0.000209	-5.044e-05	0.000209	-1.81406e-06		0.000209	7.0116e-05	0.000209	0.000102026	0.000209	5.85126e-05		0.000209	-0.000478902	0.000209	-0.000442639	0.000209	-0.000444983		0.000209	0.000197339	0.000209	0.000205991	0.000209	0.000178536
	0.00021	-4.77825e-05	0.00021	-5.2739e-05	0.00021	5.55794e-06		0.00021	7.2094e-05	0.00021	0.000100452	0.00021	5.92486e-05		0.00021	-0.000478561	0.00021	-0.000455286	0.00021	-0.000442315		0.00021	0.000198403	0.00021	0.000204299	0.00021	0.000176101
	0.000211	-4.29905e-05	0.000211	-4.1818e-05	0.000211	-5.44506e-06		0.000211	7.176e-05	0.000211	0.000105129	0.000211	5.43666e-05		0.000211	-0.000482932	0.000211	-0.000458227	0.000211	-0.000442718		0.000211	0.000196577	0.000211	0.000203494	0.000211	0.000174056
	0.000212	-4.83295e-05	0.000212	-5.0112e-05	0.000212	-2.02106e-06		0.000212	6.8013e-05	0.000212	0.000103995	0.000212	5.49136e-05		0.000212	-0.000480297	0.000212	-0.000436554	0.000212	-0.000442379		0.000212	0.000197861	0.000212	0.000202379	0.000212	0.000173478
	0.000213	-4.90665e-05	0.000213	-4.9846e-05	0.000213	-2.19606e-06		0.000213	7.1095e-05	0.000213	0.000106038	0.000213	5.85146e-05		0.000213	-0.000481838	0.000213	-0.000445747	0.000213	-0.000442961		0.000213	0.000195215	0.000213	0.000202569	0.000213	0.00017921
	0.000214	-4.65385e-05	0.000214	-5.2624e-05	0.000214	1.83994e-06		0.000214	6.9324e-05	0.000214	0.000101782	0.000214	5.69606e-05		0.000214	-0.000479556	0.000214	-0.000438546	0.000214	-0.000445235		0.000214	0.000197158	0.000214	0.000203976	0.000214	0.000173646
	0.000215	-4.49835e-05	0.000215	-5.2597e-05	0.000215	-4.59806e-06		0.000215	6.6586e-05	0.000215	0.000100759	0.000215	5.67806e-05		0.000215	-0.000480957	0.000215	-0.000441263	0.000215	-0.000441523		0.000215	0.000194556	0.000215	0.000202854	0.000215	0.000172469
	0.000216	-4.65945e-05	0.000216	-4.3368e-05	0.000216	-3.37806e-06		0.000216	6.9502e-05	0.000216	0.000101704	0.000216	5.59636e-05		0.000216	-0.000478346	0.000216	-0.000450761	0.000216	-0.000441248		0.000216	0.000192518	0.000216	0.000206081	0.000216	0.00017131
	0.000217	-4.73345e-05	0.000217	-4.8893e-05	0.000217	1.64594e-06		0.000217	7.1197e-05	0.000217	0.00010173	0.000217	5.50526e-05		0.000217	-0.000480847	0.000217	-0.000449246	0.000217	-0.000438776		0.000217	0.000199119	0.000217	0.000203925	0.000217	0.000174943
	0.000218	-5.01885e-05	0.000218	-4.5258e-05	0.000218	2.02194e-06		0.000218	6.7463e-05	0.000218	0.000103057	0.000218	5.19736e-05		0.000218	-0.000480756	0.000218	-0.000442149	0.000218	-0.000444291		0.000218	0.000198269	0.000218	0.000206265	0.000218	0.000174013
	0.000219	-4.56225e-05	0.000219	-6.131e-05	0.000219	-8.67806e-06		0.000219	6.799e-05	0.000219	0.000104933	0.000219	5.25546e-05		0.000219	-0.00047643	0.000219	-0.000441006	0.000219	-0.000438297		0.000219	0.000196209	0.000219	0.000207902	0.000219	0.000177304
	0.00022	-4.64405e-05	0.00022	-4.5087e-05	0.00022	-1.93706e-06		0.00022	7.219e-05	0.00022	0.000101519	0.00022	5.69956e-05		0.00022	-0.000475647	0.00022	-0.000447797	0.00022	-0.000436813		0.00022	0.000196273	0.00022	0.000205595	0.00022	0.000174341
	0.000221	-4.70875e-05	0.000221	-3.8902e-05	0.000221	6.85939e-07		0.000221	6.8911e-05	0.000221	0.000101877	0.000221	5.07966e-05		0.000221	-0.000475194	0.000221	-0.000444861	0.000221	-0.000434835		0.000221	0.000197466	0.000221	0.000204707	0.000221	0.000172315
	0.000222	-4.50545e-05	0.000222	-4.9039e-05	0.000222	4.84594e-06		0.000222	6.6538e-05	0.000222	0.000102411	0.000222	5.57066e-05		0.000222	-0.000477337	0.000222	-0.000449425	0.000222	-0.000438845		0.000222	0.000194704	0.000222	0.000201696	0.000222	0.000172839
	0.000223	-4.49835e-05	0.000223	-4.7606e-05	0.000223	2.45939e-07		0.000223	6.7444e-05	0.000223	0.000107158	0.000223	5.37086e-05		0.000223	-0.00047646	0.000223	-0.000445045	0.000223	-0.000434006		0.000223	0.000193803	0.000223	0.000203826	0.000223	0.000172169
	0.000224	-4.92695e-05	0.000224	-4.524e-05	0.000224	-5.94061e-07		0.000224	6.932e-05	0.000224	0.000102388	0.000224	5.19146e-05		0.000224	-0.000472432	0.000224	-0.00045032	0.000224	-0.000436166		0.000224	0.000192984	0.000224	0.000204692	0.000224	0.000175443
	0.000225	-4.52315e-05	0.000225	-4.5209e-05	0.000225	-1.38206e-06		0.000225	6.7815e-05	0.000225	9.99096e-05	0.000225	5.60336e-05		0.000225	-0.000477191	0.000225	-0.000441493	0.000225	-0.000431685		0.000225	0.000196336	0.000225	0.000205342	0.000225	0.000175132
	0.000226	-4.82275e-05	0.000226	-3.7997e-05	0.000226	-1.70306e-06		0.000226	6.8299e-05	0.000226	0.000105668	0.000226	5.44656e-05		0.000226	-0.000475029	0.000226	-0.000451787	0.000226	-0.000424117		0.000226	0.000192789	0.000226	0.000208062	0.000226	0.000176013
	0.000227	-4.10975e-05	0.000227	-4.4425e-05	0.000227	-5.53061e-07		0.000227	6.8968e-05	0.000227	0.000101883	0.000227	5.78446e-05		0.000227	-0.000471595	0.000227	-0.000449597	0.000227	-0.000429723		0.000227	0.000194267	0.000227	0.000204273	0.000227	0.000173588
	0.000228	-5.03945e-05	0.000228	-5.229e-05	0.000228	-2.93406e-06		0.000228	6.9444e-05	0.000228	0.000106281	0.000228	5.74116e-05		0.000228	-0.000469578	0.000228	-0.000441012	0.000228	-0.000433656		0.000228	0.000194553	0.000228	0.00020405	0.000228	0.000179104
	0.000229	-4.66075e-05	0.000229	-5.0256e-05	0.000229	-4.95906e-06		0.000229	6.8466e-05	0.000229	0.000104866	0.000229	5.53286e-05		0.000229	-0.000470543	0.000229	-0.000436172	0.000229	-0.000429028		0.000229	0.000194568	0.000229	0.000206701	0.000229	0.000177981
	0.00023	-4.79355e-05	0.00023	-5.3343e-05	0.00023	-7.86706e-06		0.00023	6.9653e-05	0.00023	0.000106782	0.00023	5.43296e-05		0.00023	-0.000469623	0.00023	-0.000446386	0.00023	-0.000432122		0.00023	0.00019534	0.00023	0.000204675	0.00023	0.000178209
	0.000231	-4.74755e-05	0.000231	-5.1851e-05	0.000231	-3.92706e-06		0.000231	7.2251e-05	0.000231	0.000103883	0.000231	5.47736e-05		0.000231	-0.000469619	0.000231	-0.000430663	0.000231	-0.00042658		0.000231	0.00019316	0.000231	0.000205828	0.000231	0.000174808
	0.000232	-4.44555e-05	0.000232	-4.4186e-05	0.000232	2.85594e-06		0.000232	6.765e-05	0.000232	0.000103702	0.000232	5.44276e-05		0.000232	-0.000475653	0.000232	-0.000438907	0.000232	-0.000424932		0.000232	0.000194972	0.000232	0.000203999	0.000232	0.000172678
	0.000233	-4.63785e-05	0.000233	-4.2199e-05	0.000233	-5.64206e-06		0.000233	6.8502e-05	0.000233	0.000102825	0.000233	5.62996e-05		0.000233	-0.000474639	0.000233	-0.000436392	0.000233	-0.000436584		0.000233	0.000194977	0.000233	0.000205505	0.000233	0.00017361
	0.000234	-4.42715e-05	0.000234	-5.0425e-05	0.000234	-6.15061e-07		0.000234	6.8402e-05	0.000234	0.000102703	0.000234	5.39776e-05		0.000234	-0.000473272	0.000234	-0.00044975	0.000234	-0.000433654		0.000234	0.000195809	0.000234	0.00020166	0.000234	0.000175163
	0.000235	-4.83475e-05	0.000235	-4.5047e-05	0.000235	8.38939e-07		0.000235	6.7474e-05	0.000235	9.98266e-05	0.000235	5.16436e-05		0.000235	-0.000472828	0.000235	-0.000449875	0.000235	-0.000432076		0.000235	0.000192905	0.000235	0.000206441	0.000235	0.00017538
	0.000236	-5.01855e-05	0.000236	-4.3492e-05	0.000236	-1.70906e-06		0.000236	6.8532e-05	0.000236	9.93746e-05	0.000236	5.17046e-05		0.000236	-0.000470092	0.000236	-0.000446224	0.000236	-0.000424716		0.000236	0.000194577	0.000236	0.000205815	0.000236	0.000178564
	0.000237	-4.76935e-05	0.000237	-4.4923e-05	0.000237	-1.71606e-06		0.000237	6.3783e-05	0.000237	9.97456e-05	0.000237	5.41766e-05		0.000237	-0.000469828	0.000237	-0.000447263	0.000237	-0.000425586		0.000237	0.000195718	0.000237	0.000207024	0.000237	0.000174183
	0.000238	-4.67795e-05	0.000238	-4.431e-05	0.000238	-2.84906e-06		0.000238	6.5822e-05	0.000238	9.95946e-05	0.000238	5.15936e-05		0.000238	-0.000471813	0.000238	-0.000439729	0.000238	-0.000424738		0.000238	0.000194421	0.000238	0.000204966	0.000238	0.000172057
	0.000239	-4.50225e-05	0.000239	-4.2845e-05	0.000239	-1.63906e-06		0.000239	6.7239e-05	0.000239	9.88286e-05	0.000239	5.68916e-05		0.000239	-0.000473385	0.000239	-0.000443507	0.000239	-0.000425058		0.000239	0.00019159	0.000239	0.000202285	0.000239	0.000171643
	0.00024	-4.47475e-05	0.00024	-4.9089e-05	0.00024	-1.04006e-06		0.00024	6.6102e-05	0.00024	0.000100635	0.00024	5.40296e-05		0.00024	-0.000474527	0.00024	-0.000437872	0.00024	-0.000426903		0.00024	0.000192941	0.00024	0.000202237	0.00024	0.000173297
	0.000241	-4.47355e-05	0.000241	-4.4161e-05	0.000241	-5.69006e-06		0.000241	6.4735e-05	0.000241	0.000101007	0.000241	5.52716e-05		0.000241	-0.000467407	0.000241	-0.000436973	0.000241	-0.00041938		0.000241	0.000196824	0.000241	0.000202074	0.000241	0.000174065
	0.000242	-4.33255e-05	0.000242	-4.2967e-05	0.000242	-8.45906e-06		0.000242	6.5722e-05	0.000242	0.000105617	0.000242	5.45336e-05		0.000242	-0.000473742	0.000242	-0.000438781	0.000242	-0.000422254		0.000242	0.000193763	0.000242	0.0002019	0.000242	0.000172114
	0.000243	-4.65905e-05	0.000243	-5.3457e-05	0.000243	8.52939e-07		0.000243	6.5196e-05	0.000243	0.000105985	0.000243	5.58606e-05		0.000243	-0.00047021	0.000243	-0.000442559	0.000243	-0.000423773		0.000243	0.000196053	0.000243	0.000199323	0.000243	0.000172308
	0.000244	-4.46215e-05	0.000244	-5.1072e-05	0.000244	-6.60906e-06		0.000244	6.8135e-05	0.000244	0.000100257	0.000244	5.45346e-05		0.000244	-0.000470812	0.000244	-0.000447947	0.000244	-0.000431171		0.000244	0.00019471	0.000244	0.000205199	0.000244	0.000173367
	0.000245	-4.17515e-05	0.000245	-4.8917e-05	0.000245	5.87694e-06		0.000245	6.887e-05	0.000245	0.000102514	0.000245	5.54706e-05		0.000245	-0.000471374	0.000245	-0.000442766	0.000245	-0.000423294		0.000245	0.000196836	0.000245	0.000206494	0.000245	0.000173032
	0.000246	-4.67325e-05	0.000246	-3.926e-05	0.000246	-3.00406e-06		0.000246	6.7849e-05	0.000246	0.000101999	0.000246	5.61296e-05		0.000246	-0.00047028	0.000246	-0.000444241	0.000246	-0.000424556		0.000246	0.000195795	0.000246	0.000203357	0.000246	0.000172292
	0.000247	-4.43775e-05	0.000247	-4.6313e-05	0.000247	5.59294e-06		0.000247	6.9546e-05	0.000247	0.00010347	0.000247	5.16886e-05		0.000247	-0.000469162	0.000247	-0.000437571	0.000247	-0.000425834		0.000247	0.000193343	0.000247	0.000200769	0.000247	0.000172572
	0.000248	-4.56255e-05	0.000248	-5.384e-05	0.000248	2.73694e-06		0.000248	6.7498e-05	0.000248	9.54886e-05	0.000248	5.44466e-05		0.000248	-0.00046818	0.000248	-0.000437117	0.000248	-0.000422672		0.000248	0.000195261	0.000248	0.000204708	0.000248	0.000176283
	0.000249	-4.60195e-05	0.000249	-5.3978e-05	0.000249	-4.54206e-06		0.000249	6.4014e-05	0.000249	0.000102312	0.000249	5.22606e-05		0.000249	-0.000468691	0.000249	-0.00042926	0.000249	-0.000423116		0.000249	0.000191461	0.000249	0.000205375	0.000249	0.000175758
	0.00025	-4.57715e-05	0.00025	-5.1493e-05	0.00025	4.34939e-07		0.00025	6.5625e-05	0.00025	0.000103882	0.00025	5.51216e-05		0.00025	-0.000468132	0.00025	-0.000445698	0.00025	-0.000426631		0.00025	0.000191881	0.00025	0.000201625	0.00025	0.000175375
	0.000251	-4.45385e-05	0.000251	-4.8789e-05	0.000251	1.59794e-06		0.000251	6.8046e-05	0.000251	0.000104925	0.000251	5.10816e-05		0.000251	-0.000468256	0.000251	-0.000445388	0.000251	-0.000426129		0.000251	0.000189964	0.000251	0.00020625	0.000251	0.000177637
	0.000252	-4.55225e-05	0.000252	-5.3773e-05	0.000252	1.47394e-06		0.000252	6.546e-05	0.000252	0.000105137	0.000252	5.23196e-05		0.000252	-0.000469356	0.000252	-0.000442995	0.000252	-0.000426802		0.000252	0.000193876	0.000252	0.000200635	0.000252	0.000176626
	0.000253	-4.30105e-05	0.000253	-5.2701e-05	0.000253	-3.51061e-07		0.000253	6.2496e-05	0.000253	0.000102269	0.000253	5.49676e-05		0.000253	-0.000468234	0.000253	-0.000435876	0.000253	-0.000422457		0.000253	0.000193525	0.000253	0.000206419	0.000253	0.000176027
	0.000254	-4.89605e-05	0.000254	-5.1905e-05	0.000254	-1.18006e-06		0.000254	6.5359e-05	0.000254	0.000102296	0.000254	5.33196e-05		0.000254	-0.000464976	0.000254	-0.000432984	0.000254	-0.000421211		0.000254	0.000193228	0.000254	0.000203177	0.000254	0.0001689
	0.000255	-4.94535e-05	0.000255	-3.8159e-05	0.000255	-8.89061e-07		0.000255	6.3007e-05	0.000255	0.000102379	0.000255	5.15656e-05		0.000255	-0.000466305	0.000255	-0.000435534	0.000255	-0.000421263		0.000255	0.000194419	0.000255	0.00019944	0.000255	0.000172468
	0.000256	-4.43185e-05	0.000256	-4.2676e-05	0.000256	-1.92406e-06		0.000256	6.6895e-05	0.000256	0.000102734	0.000256	5.12896e-05		0.000256	-0.000467599	0.000256	-0.000430339	0.000256	-0.000417392		0.000256	0.000190704	0.000256	0.000201105	0.000256	0.000174971
	0.000257	-4.35215e-05	0.000257	-5.5089e-05	0.000257	-6.67206e-06		0.000257	7.0082e-05	0.000257	9.84886e-05	0.000257	5.52896e-05		0.000257	-0.000466693	0.000257	-0.000442374	0.000257	-0.000417874		0.000257	0.000194793	0.000257	0.000200425	0.000257	0.000175079
	0.000258	-4.64385e-05	0.000258	-5.0668e-05	0.000258	-2.57206e-06		0.000258	6.6221e-05	0.000258	9.87746e-05	0.000258	5.38316e-05		0.000258	-0.000462362	0.000258	-0.000435332	0.000258	-0.000419056		0.000258	0.000192557	0.000258	0.000199709	0.000258	0.000172899
	0.000259	-4.71815e-05	0.000259	-4.9303e-05	0.000259	-4.27906e-06		0.000259	6.6544e-05	0.000259	0.00010369	0.000259	5.54086e-05		0.000259	-0.000467748	0.000259	-0.000431523	0.000259	-0.00040849		0.000259	0.000193428	0.000259	0.000202127	0.000259	0.000171527
	0.00026	-4.55695e-05	0.00026	-5.282e-05	0.00026	3.76794e-06		0.00026	6.8563e-05	0.00026	9.80026e-05	0.00026	5.44716e-05		0.00026	-0.000468124	0.00026	-0.000432332	0.00026	-0.000420328		0.00026	0.000191901	0.00026	0.000203904	0.00026	0.000174933
	0.000261	-4.33425e-05	0.000261	-5.4467e-05	0.000261	-2.55906e-06		0.000261	6.5442e-05	0.000261	9.79506e-05	0.000261	5.45866e-05		0.000261	-0.000464933	0.000261	-0.00042994	0.000261	-0.000419849		0.000261	0.000191426	0.000261	0.000204024	0.000261	0.000173194
	0.000262	-4.84775e-05	0.000262	-4.4546e-05	0.000262	-9.70061e-07		0.000262	6.5941e-05	0.000262	0.000102738	0.000262	4.97116e-05		0.000262	-0.000466604	0.000262	-0.000430452	0.000262	-0.000415675		0.000262	0.000190649	0.000262	0.000202981	0.000262	0.000172784
	0.000263	-4.72165e-05	0.000263	-5.045e-05	0.000263	5.72494e-06		0.000263	6.3007e-05	0.000263	9.91376e-05	0.000263	5.25046e-05		0.000263	-0.000468025	0.000263	-0.00043369	0.000263	-0.000417612		0.000263	0.000194816	0.000263	0.000203991	0.000263	0.000174939
	0.000264	-4.65075e-05	0.000264	-4.6908e-05	0.000264	2.24894e-06		0.000264	6.349e-05	0.000264	0.000103406	0.000264	5.41936e-05		0.000264	-0.000468446	0.000264	-0.000436861	0.000264	-0.000408952		0.000264	0.000191835	0.000264	0.00020235	0.000264	0.000176826
	0.000265	-4.49725e-05	0.000265	-4.2703e-05	0.000265	-5.32906e-06		0.000265	6.6455e-05	0.000265	0.000101947	0.000265	5.39506e-05		0.000265	-0.000467648	0.000265	-0.000428347	0.000265	-0.00041646		0.000265	0.00019173	0.000265	0.000200742	0.000265	0.000174748
	0.000266	-4.67365e-05	0.000266	-5.198e-05	0.000266	-2.84906e-06		0.000266	6.7595e-05	0.000266	0.000102435	0.000266	5.10736e-05		0.000266	-0.000465297	0.000266	-0.000429647	0.000266	-0.000416323		0.000266	0.000191947	0.000266	0.00020231	0.000266	0.000172336
	0.000267	-4.38345e-05	0.000267	-4.0723e-05	0.000267	-5.46206e-06		0.000267	6.4798e-05	0.000267	9.93196e-05	0.000267	5.45326e-05		0.000267	-0.000464055	0.000267	-0.000419231	0.000267	-0.000406343		0.000267	0.000192019	0.000267	0.000201274	0.000267	0.000173448
	0.000268	-4.42165e-05	0.000268	-4.3537e-05	0.000268	-2.67006e-06		0.000268	6.5656e-05	0.000268	0.000100284	0.000268	5.10836e-05		0.000268	-0.000462878	0.000268	-0.000421178	0.000268	-0.000414157		0.000268	0.000191416	0.000268	0.000202004	0.000268	0.000171592
	0.000269	-4.47365e-05	0.000269	-3.9905e-05	0.000269	-3.92061e-07		0.000269	6.3595e-05	0.000269	9.62036e-05	0.000269	5.11616e-05		0.000269	-0.000464601	0.000269	-0.000421129	0.000269	-0.000415741		0.000269	0.000191767	0.000269	0.000205283	0.000269	0.000172013
	0.00027	-4.61155e-05	0.00027	-4.0283e-05	0.00027	-1.82806e-06		0.00027	6.4744e-05	0.00027	9.71826e-05	0.00027	5.34746e-05		0.00027	-0.000465773	0.00027	-0.00043038	0.00027	-0.000408331		0.00027	0.000191151	0.00027	0.000202361	0.00027	0.000171675
	0.000271	-4.50355e-05	0.000271	-4.1149e-05	0.000271	-2.62906e-06		0.000271	6.576e-05	0.000271	9.99286e-05	0.000271	5.38066e-05		0.000271	-0.000465969	0.000271	-0.000423431	0.000271	-0.000412012		0.000271	0.000187765	0.000271	0.00020378	0.000271	0.000176022
	0.000272	-4.96155e-05	0.000272	-4.9666e-05	0.000272	-2.29506e-06		0.000272	6.3014e-05	0.000272	9.88666e-05	0.000272	5.23156e-05		0.000272	-0.000461225	0.000272	-0.000425334	0.000272	-0.000412706		0.000272	0.000190634	0.000272	0.000199731	0.000272	0.000171084
	0.000273	-4.48985e-05	0.000273	-4.5599e-05	0.000273	-4.93306e-06		0.000273	6.4735e-05	0.000273	0.000101656	0.000273	5.29626e-05		0.000273	-0.000464163	0.000273	-0.000432832	0.000273	-0.000409875		0.000273	0.000190471	0.000273	0.000200387	0.000273	0.000171527
	0.000274	-4.86875e-05	0.000274	-4.1748e-05	0.000274	2.81939e-07		0.000274	6.7437e-05	0.000274	0.000101866	0.000274	5.18806e-05		0.000274	-0.00046355	0.000274	-0.000429004	0.000274	-0.000412183		0.000274	0.000190883	0.000274	0.000203922	0.000274	0.000169405
	0.000275	-4.61575e-05	0.000275	-5.0612e-05	0.000275	-4.50706e-06		0.000275	6.7756e-05	0.000275	0.000103119	0.000275	5.61296e-05		0.000275	-0.000464838	0.000275	-0.000424885	0.000275	-0.000408071		0.000275	0.000189029	0.000275	0.000200984	0.000275	0.000170409
	0.000276	-4.66235e-05	0.000276	-4.791e-05	0.000276	-4.00061e-07		0.000276	6.2589e-05	0.000276	0.000103364	0.000276	5.47826e-05		0.000276	-0.000463225	0.000276	-0.000428402	0.000276	-0.000410581		0.000276	0.000187693	0.000276	0.000201581	0.000276	0.000171868
	0.000277	-4.75245e-05	0.000277	-5.6204e-05	0.000277	-4.11106e-06		0.000277	6.3795e-05	0.000277	0.000102105	0.000277	5.07516e-05		0.000277	-0.000462016	0.000277	-0.00043383	0.000277	-0.000408807		0.000277	0.000193513	0.000277	0.000200921	0.000277	0.000167334
	0.000278	-4.61975e-05	0.000278	-4.794e-05	0.000278	-1.07061e-07		0.000278	6.5902e-05	0.000278	0.000102769	0.000278	5.02856e-05		0.000278	-0.000462025	0.000278	-0.000425325	0.000278	-0.000405398		0.000278	0.000190304	0.000278	0.000199813	0.000278	0.000174839
	0.000279	-4.31495e-05	0.000279	-5.0186e-05	0.000279	-2.76806e-06		0.000279	6.1845e-05	0.000279	0.000101	0.000279	5.05796e-05		0.000279	-0.00046262	0.000279	-0.000415696	0.000279	-0.000404711		0.000279	0.000188288	0.000279	0.000202383	0.000279	0.000174515
	0.00028	-4.33505e-05	0.00028	-4.7863e-05	0.00028	-3.84706e-06		0.00028	6.4004e-05	0.00028	9.76516e-05	0.00028	5.15676e-05		0.00028	-0.00046052	0.00028	-0.000433821	0.00028	-0.00040153		0.00028	0.000189306	0.00028	0.00020169	0.00028	0.000172532
	0.000281	-4.89075e-05	0.000281	-5.1281e-05	0.000281	-1.85306e-06		0.000281	6.4464e-05	0.000281	0.000100434	0.000281	5.31286e-05		0.000281	-0.000461577	0.000281	-0.000430772	0.000281	-0.000410988		0.000281	0.000191876	0.000281	0.000200639	0.000281	0.000171691
	0.000282	-4.80325e-05	0.000282	-4.3465e-05	0.000282	-5.64806e-06		0.000282	6.1662e-05	0.000282	9.81486e-05	0.000282	5.22776e-05		0.000282	-0.000460099	0.000282	-0.000422132	0.000282	-0.000403051		0.000282	0.000186475	0.000282	0.000202466	0.000282	0.000170706
	0.000283	-4.74735e-05	0.000283	-5.2065e-05	0.000283	-2.44706e-06		0.000283	6.5188e-05	0.000283	9.98556e-05	0.000283	5.40716e-05		0.000283	-0.000463736	0.000283	-0.000430165	0.000283	-0.000403204		0.000283	0.000191112	0.000283	0.000203369	0.000283	0.000173169
	0.000284	-4.38825e-05	0.000284	-4.4596e-05	0.000284	-6.16406e-06		0.000284	6.8346e-05	0.000284	0.000100865	0.000284	4.98686e-05		0.000284	-0.000462148	0.000284	-0.000423976	0.000284	-0.000399784		0.000284	0.000189196	0.000284	0.000205166	0.000284	0.000166825
	0.000285	-4.57175e-05	0.000285	-4.595e-05	0.000285	-3.67106e-06		0.000285	6.7957e-05	0.000285	9.73666e-05	0.000285	5.01016e-05		0.000285	-0.00046468	0.000285	-0.000418934	0.000285	-0.000405168		0.000285	0.000188487	0.000285	0.000201729	0.000285	0.000170489
	0.000286	-4.48625e-05	0.000286	-4.0072e-05	0.000286	-5.81061e-07		0.000286	6.6699e-05	0.000286	0.000100673	0.000286	5.11896e-05		0.000286	-0.000457707	0.000286	-0.000430745	0.000286	-0.000404051		0.000286	0.000188908	0.000286	0.00019994	0.000286	0.000170689
	0.000287	-4.15195e-05	0.000287	-5.1114e-05	0.000287	1.60894e-06		0.000287	6.4459e-05	0.000287	9.86656e-05	0.000287	5.15516e-05		0.000287	-0.00046297	0.000287	-0.000426612	0.000287	-0.000402422		0.000287	0.000189057	0.000287	0.000201501	0.000287	0.000172639
	0.000288	-4.02075e-05	0.000288	-4.6117e-05	0.000288	-2.12106e-06		0.000288	6.6354e-05	0.000288	0.000101544	0.000288	5.11876e-05		0.000288	-0.000461018	0.000288	-0.000428469	0.000288	-0.000406877		0.000288	0.000191048	0.000288	0.000203339	0.000288	0.000174302
	0.000289	-4.12835e-05	0.000289	-4.6928e-05	0.000289	2.21494e-06		0.000289	7.0839e-05	0.000289	0.000100087	0.000289	5.19426e-05		0.000289	-0.000456167	0.000289	-0.000425591	0.000289	-0.00040344		0.000289	0.000190758	0.000289	0.000203346	0.000289	0.00016909
	0.00029	-4.13535e-05	0.00029	-5.3566e-05	0.00029	-8.95061e-07		0.00029	6.153e-05	0.00029	0.000103477	0.00029	5.09506e-05		0.00029	-0.000457017	0.00029	-0.000429728	0.00029	-0.000408172		0.00029	0.000189388	0.00029	0.000200559	0.00029	0.00016967
	0.000291	-4.33695e-05	0.000291	-3.8019e-05	0.000291	-4.02061e-07		0.000291	6.128e-05	0.000291	0.000101384	0.000291	4.94636e-05		0.000291	-0.000458008	0.000291	-0.00042761	0.000291	-0.000399448		0.000291	0.00018803	0.000291	0.000197888	0.000291	0.000170315
	0.000292	-4.30565e-05	0.000292	-4.7609e-05	0.000292	2.52194e-06		0.000292	6.0852e-05	0.000292	9.83826e-05	0.000292	5.12636e-05		0.000292	-0.000458634	0.000292	-0.000417428	0.000292	-0.000394896		0.000292	0.00019052	0.000292	0.000202878	0.000292	0.000169891
	0.000293	-4.33855e-05	0.000293	-5.0504e-05	0.000293	-1.80706e-06		0.000293	6.3633e-05	0.000293	9.52726e-05	0.000293	5.12196e-05		0.000293	-0.000457199	0.000293	-0.000435612	0.000293	-0.000400065		0.000293	0.000193958	0.000293	0.000202386	0.000293	0.00016752
	0.000294	-4.22795e-05	0.000294	-5.296e-05	0.000294	-2.50906e-06		0.000294	6.3311e-05	0.000294	9.59726e-05	0.000294	5.22606e-05		0.000294	-0.000459871	0.000294	-0.000423432	0.000294	-0.000404976		0.000294	0.000189616	0.000294	0.000202802	0.000294	0.000171261
	0.000295	-4.07085e-05	0.000295	-4.4377e-05	0.000295	1.70794e-06		0.000295	6.6867e-05	0.000295	0.000100901	0.000295	5.29576e-05		0.000295	-0.000458178	0.000295	-0.000429265	0.000295	-0.000400541		0.000295	0.000189705	0.000295	0.000201476	0.000295	0.0001711
	0.000296	-4.00025e-05	0.000296	-4.4064e-05	0.000296	-4.03061e-07		0.000296	6.1866e-05	0.000296	9.79556e-05	0.000296	5.09526e-05		0.000296	-0.000454841	0.000296	-0.000428195	0.000296	-0.00039604		0.000296	0.000194104	0.000296	0.000202602	0.000296	0.000167935
	0.000297	-4.29565e-05	0.000297	-4.8656e-05	0.000297	-4.98061e-07		0.000297	6.4701e-05	0.000297	9.59856e-05	0.000297	5.56006e-05		0.000297	-0.000456363	0.000297	-0.000417909	0.000297	-0.000396581		0.000297	0.000188212	0.000297	0.000203629	0.000297	0.000173301
	0.000298	-4.45265e-05	0.000298	-4.4706e-05	0.000298	2.41194e-06		0.000298	6.3645e-05	0.000298	0.000100725	0.000298	5.26696e-05		0.000298	-0.000460204	0.000298	-0.00041987	0.000298	-0.000396228		0.000298	0.000189016	0.000298	0.000202871	0.000298	0.000169335
	0.000299	-4.47825e-05	0.000299	-4.3037e-05	0.000299	-1.50061e-07		0.000299	6.4882e-05	0.000299	9.84226e-05	0.000299	5.11066e-05		0.000299	-0.000457665	0.000299	-0.000418215	0.000299	-0.00039962		0.000299	0.000190454	0.000299	0.000202777	0.000299	0.000165845
	0.0003	-4.41605e-05	0.0003	-3.9116e-05	0.0003	-7.30607e-08		0.0003	6.3765e-05	0.0003	9.64546e-05	0.0003	5.59976e-05		0.0003	-0.000457983	0.0003	-0.000421683	0.0003	-0.000397367		0.0003	0.000184977	0.0003	0.000199453	0.0003	0.000167212
	0.000301	-4.06955e-05	0.000301	-4.7534e-05	0.000301	1.53594e-06		0.000301	6.3092e-05	0.000301	0.000102729	0.000301	5.54536e-05		0.000301	-0.000457993	0.000301	-0.000420774	0.000301	-0.000399115		0.000301	0.00018517	0.000301	0.000198444	0.000301	0.000171229
	0.000302	-4.06015e-05	0.000302	-5.3771e-05	0.000302	2.87939e-07		0.000302	6.3836e-05	0.000302	0.000100484	0.000302	5.31896e-05		0.000302	-0.000451024	0.000302	-0.000420037	0.000302	-0.000394282		0.000302	0.000189055	0.000302	0.000199577	0.000302	0.000171239
	0.000303	-4.38985e-05	0.000303	-5.2504e-05	0.000303	-6.06066e-09		0.000303	6.4431e-05	0.000303	9.75816e-05	0.000303	5.20536e-05		0.000303	-0.000455087	0.000303	-0.000410879	0.000303	-0.000392006		0.000303	0.000190706	0.000303	0.000198037	0.000303	0.000172379
	0.000304	-4.14045e-05	0.000304	-4.3604e-05	0.000304	-2.39806e-06		0.000304	6.8194e-05	0.000304	0.000100226	0.000304	5.31886e-05		0.000304	-0.000458032	0.000304	-0.000408109	0.000304	-0.000392439		0.000304	0.000188306	0.000304	0.000199034	0.000304	0.000167267
	0.000305	-4.45635e-05	0.000305	-4.3555e-05	0.000305	-9.88006e-06		0.000305	6.4291e-05	0.000305	9.62596e-05	0.000305	5.23056e-05		0.000305	-0.000456862	0.000305	-0.000419456	0.000305	-0.000392068		0.000305	0.000187598	0.000305	0.000200213	0.000305	0.000165624
	0.000306	-3.91055e-05	0.000306	-4.4355e-05	0.000306	6.12694e-06		0.000306	6.2836e-05	0.000306	9.83326e-05	0.000306	5.24806e-05		0.000306	-0.000456053	0.000306	-0.000415908	0.000306	-0.000398919		0.000306	0.000189881	0.000306	0.000197849	0.000306	0.000169149
	0.000307	-4.37935e-05	0.000307	-4.3589e-05	0.000307	-5.53606e-06		0.000307	6.3065e-05	0.000307	9.63066e-05	0.000307	5.15776e-05		0.000307	-0.000456218	0.000307	-0.000415364	0.000307	-0.00039021		0.000307	0.000188021	0.000307	0.000201939	0.000307	0.00017043
	0.000308	-4.35565e-05	0.000308	-4.9186e-05	0.000308	-6.72061e-07		0.000308	6.5396e-05	0.000308	9.53976e-05	0.000308	5.04916e-05		0.000308	-0.000455284	0.000308	-0.000413106	0.000308	-0.000390858		0.000308	0.000185673	0.000308	0.000203759	0.000308	0.000167298
	0.000309	-4.37845e-05	0.000309	-5.3584e-05	0.000309	-5.30106e-06		0.000309	6.4027e-05	0.000309	9.59846e-05	0.000309	4.93746e-05		0.000309	-0.000455388	0.000309	-0.000422438	0.000309	-0.000389681		0.000309	0.000186873	0.000309	0.000201464	0.000309	0.000169352
	0.00031	-4.06125e-05	0.00031	-5.5783e-05	0.00031	-5.07206e-06		0.00031	6.5372e-05	0.00031	9.81866e-05	0.00031	5.07286e-05		0.00031	-0.000461144	0.00031	-0.000426248	0.00031	-0.000392088		0.00031	0.000186403	0.00031	0.000200853	0.00031	0.000170191
	0.000311	-4.33425e-05	0.000311	-5.0522e-05	0.000311	4.35094e-06		0.000311	6.6014e-05	0.000311	9.72186e-05	0.000311	5.04066e-05		0.000311	-0.000453756	0.000311	-0.000416925	0.000311	-0.000393806		0.000311	0.00018733	0.000311	0.000198904	0.000311	0.000168484
	0.000312	-4.10715e-05	0.000312	-4.4875e-05	0.000312	-2.90606e-06		0.000312	6.2738e-05	0.000312	0.00010006	0.000312	5.00596e-05		0.000312	-0.000455585	0.000312	-0.000428456	0.000312	-0.000385276		0.000312	0.000187638	0.000312	0.000198194	0.000312	0.000172141
	0.000313	-4.26105e-05	0.000313	-5.3507e-05	0.000313	-3.15706e-06		0.000313	6.1303e-05	0.000313	9.45916e-05	0.000313	5.20816e-05		0.000313	-0.000453693	0.000313	-0.000419128	0.000313	-0.000389144		0.000313	0.000186111	0.000313	0.000196052	0.000313	0.000171864
	0.000314	-4.09095e-05	0.000314	-5.5343e-05	0.000314	-2.07706e-06		0.000314	6.3327e-05	0.000314	9.88996e-05	0.000314	5.19586e-05		0.000314	-0.000453507	0.000314	-0.000422102	0.000314	-0.000391028		0.000314	0.000186041	0.000314	0.00019948	0.000314	0.000169886
	0.000315	-4.43625e-05	0.000315	-4.6626e-05	0.000315	-1.29206e-06		0.000315	6.2816e-05	0.000315	9.68036e-05	0.000315	4.88476e-05		0.000315	-0.000457883	0.000315	-0.000405986	0.000315	-0.000390724		0.000315	0.000190292	0.000315	0.000199767	0.000315	0.000170371
	0.000316	-4.66315e-05	0.000316	-4.5042e-05	0.000316	-4.82606e-06		0.000316	6.0829e-05	0.000316	9.67556e-05	0.000316	5.05906e-05		0.000316	-0.000456284	0.000316	-0.000416417	0.000316	-0.000383418		0.000316	0.000188002	0.000316	0.000201231	0.000316	0.000171112
	0.000317	-4.38585e-05	0.000317	-4.4643e-05	0.000317	-4.81906e-06		0.000317	6.145e-05	0.000317	9.92226e-05	0.000317	5.40156e-05		0.000317	-0.000454548	0.000317	-0.000422043	0.000317	-0.0003875		0.000317	0.00018764	0.000317	0.000200316	0.000317	0.000170292
	0.000318	-4.25245e-05	0.000318	-5.1412e-05	0.000318	-9.57061e-07		0.000318	6.4298e-05	0.000318	9.91776e-05	0.000318	5.14376e-05		0.000318	-0.000452471	0.000318	-0.000410479	0.000318	-0.000381882		0.000318	0.000185545	0.000318	0.000198617	0.000318	0.000168405
	0.000319	-4.53555e-05	0.000319	-4.8489e-05	0.000319	-4.11806e-06		0.000319	6.1712e-05	0.000319	9.93606e-05	0.000319	5.34426e-05		0.000319	-0.000452621	0.000319	-0.00040577	0.000319	-0.000386595		0.000319	0.000185223	0.000319	0.000201	0.000319	0.000172346
	0.00032	-4.51745e-05	0.00032	-4.4855e-05	0.00032	-5.30806e-06		0.00032	6.3609e-05	0.00032	9.97576e-05	0.00032	5.35976e-05		0.00032	-0.000454941	0.00032	-0.000413056	0.00032	-0.00038752		0.00032	0.000189113	0.00032	0.000203183	0.00032	0.000168185
	0.000321	-4.46305e-05	0.000321	-4.7453e-05	0.000321	-6.86106e-06		0.000321	6.2568e-05	0.000321	9.79596e-05	0.000321	5.09286e-05		0.000321	-0.000453024	0.000321	-0.00041468	0.000321	-0.000384768		0.000321	0.000188279	0.000321	0.000197131	0.000321	0.000170639
	0.000322	-4.10995e-05	0.000322	-4.4925e-05	0.000322	-1.00806e-06		0.000322	6.1016e-05	0.000322	9.46946e-05	0.000322	5.10416e-05		0.000322	-0.000450419	0.000322	-0.000403377	0.000322	-0.000387928		0.000322	0.000188157	0.000322	0.000197795	0.000322	0.000170049
	0.000323	-4.23895e-05	0.000323	-4.7802e-05	0.000323	-1.96506e-06		0.000323	5.9236e-05	0.000323	9.57476e-05	0.000323	4.98636e-05		0.000323	-0.000452482	0.000323	-0.000418017	0.000323	-0.000392735		0.000323	0.000189401	0.000323	0.000200338	0.000323	0.000169391
	0.000324	-4.39885e-05	0.000324	-4.9086e-05	0.000324	-2.82206e-06		0.000324	6.1606e-05	0.000324	9.76796e-05	0.000324	4.90756e-05		0.000324	-0.000455139	0.000324	-0.00041052	0.000324	-0.000379225		0.000324	0.000188335	0.000324	0.000199097	0.000324	0.000165569
	0.000325	-4.10395e-05	0.000325	-4.741e-05	0.000325	-6.65006e-06		0.000325	6.1803e-05	0.000325	9.90836e-05	0.000325	5.22806e-05		0.000325	-0.000453536	0.000325	-0.000412823	0.000325	-0.000380486		0.000325	0.000188776	0.000325	0.000198535	0.000325	0.000163841
	0.000326	-4.27855e-05	0.000326	-4.538e-05	0.000326	-8.02206e-06		0.000326	6.0687e-05	0.000326	0.000100107	0.000326	5.03926e-05		0.000326	-0.000454007	0.000326	-0.000413587	0.000326	-0.000385833		0.000326	0.000188028	0.000326	0.000199268	0.000326	0.000166863
	0.000327	-4.22495e-05	0.000327	-4.9591e-05	0.000327	-6.51906e-06		0.000327	6.1939e-05	0.000327	9.88666e-05	0.000327	4.93736e-05		0.000327	-0.00045341	0.000327	-0.000418004	0.000327	-0.000378985		0.000327	0.000187564	0.000327	0.000201948	0.000327	0.000168214
	0.000328	-4.22855e-05	0.000328	-4.4898e-05	0.000328	-5.94106e-06		0.000328	6.3693e-05	0.000328	9.95526e-05	0.000328	5.06326e-05		0.000328	-0.000452883	0.000328	-0.000421017	0.000328	-0.000384726		0.000328	0.000187362	0.000328	0.000200746	0.000328	0.000168395
	0.000329	-4.55295e-05	0.000329	-4.9114e-05	0.000329	-5.26061e-07		0.000329	6.3934e-05	0.000329	9.87896e-05	0.000329	4.73826e-05		0.000329	-0.000449765	0.000329	-0.000414955	0.000329	-0.000385758		0.000329	0.000183198	0.000329	0.000199239	0.000329	0.000165191
	0.00033	-4.38155e-05	0.00033	-4.3497e-05	0.00033	-4.90606e-06		0.00033	6.2388e-05	0.00033	9.95856e-05	0.00033	5.18726e-05		0.00033	-0.000455566	0.00033	-0.000408797	0.00033	-0.000386646		0.00033	0.000188325	0.00033	0.000198128	0.00033	0.000164266
	0.000331	-4.40755e-05	0.000331	-5.0808e-05	0.000331	-6.54006e-06		0.000331	6.1786e-05	0.000331	0.000100969	0.000331	4.93916e-05		0.000331	-0.000452978	0.000331	-0.000414514	0.000331	-0.000386847		0.000331	0.000188864	0.000331	0.000198196	0.000331	0.000167756
	0.000332	-4.40245e-05	0.000332	-4.684e-05	0.000332	1.92494e-06		0.000332	6.2996e-05	0.000332	0.000101798	0.000332	4.72666e-05		0.000332	-0.00044833	0.000332	-0.000413835	0.000332	-0.000382023		0.000332	0.000188918	0.000332	0.000198369	0.000332	0.000164407
	0.000333	-4.38245e-05	0.000333	-4.4062e-05	0.000333	-4.36006e-06		0.000333	6.0433e-05	0.000333	9.73136e-05	0.000333	4.64346e-05		0.000333	-0.000450346	0.000333	-0.000406513	0.000333	-0.000382123		0.000333	0.000185617	0.000333	0.000200349	0.000333	0.000163591
	0.000334	-4.11625e-05	0.000334	-4.94e-05	0.000334	-5.38406e-06		0.000334	6.3905e-05	0.000334	9.75066e-05	0.000334	5.11716e-05		0.000334	-0.000452662	0.000334	-0.000408024	0.000334	-0.000381797		0.000334	0.000184605	0.000334	0.000198747	0.000334	0.000169679
	0.000335	-4.43025e-05	0.000335	-4.4815e-05	0.000335	-3.73606e-06		0.000335	6.6238e-05	0.000335	9.78776e-05	0.000335	4.90986e-05		0.000335	-0.000451308	0.000335	-0.000406796	0.000335	-0.000376378		0.000335	0.000187176	0.000335	0.000199155	0.000335	0.000166975
	0.000336	-3.96105e-05	0.000336	-4.9704e-05	0.000336	-3.97306e-06		0.000336	6.5256e-05	0.000336	9.93556e-05	0.000336	4.99316e-05		0.000336	-0.000451409	0.000336	-0.000409998	0.000336	-0.000378496		0.000336	0.000186788	0.000336	0.000200447	0.000336	0.000165424
	0.000337	-4.38445e-05	0.000337	-5.2338e-05	0.000337	-4.85506e-06		0.000337	6.7834e-05	0.000337	9.52406e-05	0.000337	4.82066e-05		0.000337	-0.000452184	0.000337	-0.000411645	0.000337	-0.000382998		0.000337	0.000187363	0.000337	0.000195427	0.000337	0.000166105
	0.000338	-4.47725e-05	0.000338	-4.0885e-05	0.000338	-4.78706e-06		0.000338	6.1529e-05	0.000338	9.64506e-05	0.000338	4.80486e-05		0.000338	-0.000447123	0.000338	-0.000417725	0.000338	-0.000376395		0.000338	0.000186346	0.000338	0.000195226	0.000338	0.000168339
	0.000339	-4.24065e-05	0.000339	-4.6944e-05	0.000339	1.73594e-06		0.000339	6.2995e-05	0.000339	9.80686e-05	0.000339	4.89756e-05		0.000339	-0.000452847	0.000339	-0.000409872	0.000339	-0.000376055		0.000339	0.000185354	0.000339	0.000199948	0.000339	0.00016459
	0.00034	-4.27725e-05	0.00034	-4.536e-05	0.00034	-6.11506e-06		0.00034	6.1876e-05	0.00034	9.71676e-05	0.00034	4.83106e-05		0.00034	-0.000451919	0.00034	-0.00040707	0.00034	-0.000374551		0.00034	0.000186504	0.00034	0.000199743	0.00034	0.000162092
	0.000341	-4.50025e-05	0.000341	-3.8494e-05	0.000341	-3.95006e-06		0.000341	6.0733e-05	0.000341	9.44776e-05	0.000341	4.82046e-05		0.000341	-0.000450639	0.000341	-0.000421971	0.000341	-0.000376611		0.000341	0.00018796	0.000341	0.000198747	0.000341	0.000163944
	0.000342	-4.22535e-05	0.000342	-4.8537e-05	0.000342	-8.14706e-06		0.000342	6.3125e-05	0.000342	9.53056e-05	0.000342	5.03586e-05		0.000342	-0.000450187	0.000342	-0.000406341	0.000342	-0.000370792		0.000342	0.000188565	0.000342	0.000200121	0.000342	0.00016856
	0.000343	-4.30625e-05	0.000343	-4.0549e-05	0.000343	-7.35306e-06		0.000343	6.3932e-05	0.000343	9.75746e-05	0.000343	4.77216e-05		0.000343	-0.000450861	0.000343	-0.000407736	0.000343	-0.000373421		0.000343	0.0001908	0.000343	0.000198973	0.000343	0.000164376
	0.000344	-4.04335e-05	0.000344	-3.9833e-05	0.000344	-1.37781e-05		0.000344	5.7963e-05	0.000344	9.64806e-05	0.000344	4.98786e-05		0.000344	-0.000451703	0.000344	-0.000411591	0.000344	-0.000365589		0.000344	0.00018753	0.000344	0.000203805	0.000344	0.000166129
	0.000345	-4.26705e-05	0.000345	-3.9378e-05	0.000345	-2.13906e-06		0.000345	5.9877e-05	0.000345	9.70356e-05	0.000345	4.95216e-05		0.000345	-0.000444746	0.000345	-0.000402802	0.000345	-0.000368382		0.000345	0.000188252	0.000345	0.000200912	0.000345	0.000167737
	0.000346	-4.25295e-05	0.000346	-5.1952e-05	0.000346	-3.63906e-06		0.000346	6.3102e-05	0.000346	9.50486e-05	0.000346	4.80816e-05		0.000346	-0.000447475	0.000346	-0.000397477	0.000346	-0.000373541		0.000346	0.00018736	0.000346	0.00019899	0.000346	0.000168922
	0.000347	-4.11415e-05	0.000347	-4.0425e-05	0.000347	9.83939e-07		0.000347	5.6571e-05	0.000347	9.60386e-05	0.000347	4.84726e-05		0.000347	-0.000448822	0.000347	-0.000405578	0.000347	-0.000374615		0.000347	0.000184418	0.000347	0.000198528	0.000347	0.000165621
	0.000348	-4.33865e-05	0.000348	-5.9629e-05	0.000348	-2.55006e-06		0.000348	6.0193e-05	0.000348	9.57096e-05	0.000348	4.46156e-05		0.000348	-0.000445038	0.000348	-0.000407781	0.000348	-0.000373327		0.000348	0.000187728	0.000348	0.000195518	0.000348	0.000167284
	0.000349	-4.46625e-05	0.000349	-4.2485e-05	0.000349	-5.73906e-06		0.000349	5.8638e-05	0.000349	9.33346e-05	0.000349	4.90916e-05		0.000349	-0.000452326	0.000349	-0.000402861	0.000349	-0.000370886		0.000349	0.000184845	0.000349	0.000195347	0.000349	0.000165805
	0.00035	-4.11345e-05	0.00035	-3.4477e-05	0.00035	-7.54206e-06		0.00035	6.0409e-05	0.00035	9.48596e-05	0.00035	4.75796e-05		0.00035	-0.000448041	0.00035	-0.000406711	0.00035	-0.000381969		0.00035	0.000184869	0.00035	0.000200274	0.00035	0.000168121
	0.000351	-4.37935e-05	0.000351	-4.5763e-05	0.000351	-3.03806e-06		0.000351	6.4334e-05	0.000351	9.82346e-05	0.000351	4.91936e-05		0.000351	-0.000446097	0.000351	-0.000407637	0.000351	-0.000375214		0.000351	0.000187277	0.000351	0.000198672	0.000351	0.000164211
	0.000352	-3.82725e-05	0.000352	-4.5544e-05	0.000352	-3.56206e-06		0.000352	6.0602e-05	0.000352	9.49226e-05	0.000352	4.90536e-05		0.000352	-0.000447206	0.000352	-0.000401304	0.000352	-0.000374279		0.000352	0.000189195	0.000352	0.000197783	0.000352	0.000165956
	0.000353	-4.29255e-05	0.000353	-4.7554e-05	0.000353	-1.17506e-06		0.000353	5.9661e-05	0.000353	9.45286e-05	0.000353	4.91036e-05		0.000353	-0.00044942	0.000353	-0.000393739	0.000353	-0.000369154		0.000353	0.000187314	0.000353	0.000199145	0.000353	0.000165215
	0.000354	-4.38885e-05	0.000354	-4.3895e-05	0.000354	3.18994e-06		0.000354	6.3368e-05	0.000354	9.87106e-05	0.000354	4.83776e-05		0.000354	-0.00044502	0.000354	-0.000403954	0.000354	-0.000377168		0.000354	0.000190043	0.000354	0.000198679	0.000354	0.000163281
	0.000355	-4.22805e-05	0.000355	-4.5168e-05	0.000355	-3.95806e-06		0.000355	6.1315e-05	0.000355	9.84196e-05	0.000355	4.90726e-05		0.000355	-0.000444338	0.000355	-0.000404197	0.000355	-0.000371456		0.000355	0.000185995	0.000355	0.000200413	0.000355	0.000166512
	0.000356	-4.12725e-05	0.000356	-4.4833e-05	0.000356	-2.73306e-06		0.000356	6.2766e-05	0.000356	9.96946e-05	0.000356	4.68096e-05		0.000356	-0.000445998	0.000356	-0.00039906	0.000356	-0.000376614		0.000356	0.000184658	0.000356	0.000198604	0.000356	0.00016559
	0.000357	-4.65375e-05	0.000357	-5.0427e-05	0.000357	-6.79006e-06		0.000357	6.0072e-05	0.000357	9.67026e-05	0.000357	5.07806e-05		0.000357	-0.000443899	0.000357	-0.000402402	0.000357	-0.000376415		0.000357	0.000185168	0.000357	0.00019886	0.000357	0.000166207
	0.000358	-4.72615e-05	0.000358	-5.0621e-05	0.000358	4.76939e-07		0.000358	6.3219e-05	0.000358	9.70436e-05	0.000358	4.63926e-05		0.000358	-0.00044223	0.000358	-0.000390955	0.000358	-0.000368936		0.000358	0.000183069	0.000358	0.000197783	0.000358	0.000161221
	0.000359	-4.22135e-05	0.000359	-4.1723e-05	0.000359	-2.55806e-06		0.000359	6.2945e-05	0.000359	9.72786e-05	0.000359	4.98126e-05		0.000359	-0.000444014	0.000359	-0.000400406	0.000359	-0.000366825		0.000359	0.000182911	0.000359	0.000197621	0.000359	0.000164585
	0.00036	-4.07595e-05	0.00036	-4.5858e-05	0.00036	-1.61206e-06		0.00036	6.0822e-05	0.00036	9.57256e-05	0.00036	4.41546e-05		0.00036	-0.000446804	0.00036	-0.00039284	0.00036	-0.000365764		0.00036	0.000181221	0.00036	0.000200172	0.00036	0.000162803
	0.000361	-4.40325e-05	0.000361	-4.7559e-05	0.000361	-2.27106e-06		0.000361	5.8923e-05	0.000361	9.88526e-05	0.000361	4.86236e-05		0.000361	-0.000444126	0.000361	-0.000408352	0.000361	-0.000367864		0.000361	0.000185798	0.000361	0.000198391	0.000361	0.000165227
	0.000362	-4.09205e-05	0.000362	-4.9019e-05	0.000362	-2.98306e-06		0.000362	6.042e-05	0.000362	9.53256e-05	0.000362	5.17366e-05		0.000362	-0.000445355	0.000362	-0.000406347	0.000362	-0.000363754		0.000362	0.000185131	0.000362	0.000197961	0.000362	0.000161736
	0.000363	-4.02795e-05	0.000363	-5.0833e-05	0.000363	-1.08906e-06		0.000363	6.2879e-05	0.000363	9.80296e-05	0.000363	4.91526e-05		0.000363	-0.000446935	0.000363	-0.000407368	0.000363	-0.000367929		0.000363	0.000185311	0.000363	0.000197589	0.000363	0.000163951
	0.000364	-3.83585e-05	0.000364	-4.6099e-05	0.000364	-6.02406e-06		0.000364	6.3782e-05	0.000364	9.50116e-05	0.000364	4.89866e-05		0.000364	-0.000445123	0.000364	-0.000399205	0.000364	-0.000362573		0.000364	0.000185063	0.000364	0.000197361	0.000364	0.000160154
	0.000365	-4.21035e-05	0.000365	-4.4522e-05	0.000365	-3.71906e-06		0.000365	6.1221e-05	0.000365	9.79986e-05	0.000365	4.93066e-05		0.000365	-0.000446661	0.000365	-0.000398934	0.000365	-0.000356294		0.000365	0.000189238	0.000365	0.000200902	0.000365	0.000162157
	0.000366	-4.22655e-05	0.000366	-4.581e-05	0.000366	-1.08831e-05		0.000366	6.2249e-05	0.000366	9.82196e-05	0.000366	4.85156e-05		0.000366	-0.000442569	0.000366	-0.000398385	0.000366	-0.000364783		0.000366	0.00018525	0.000366	0.000199132	0.000366	0.000162748
	0.000367	-4.04975e-05	0.000367	-4.1032e-05	0.000367	-7.56406e-06		0.000367	5.6583e-05	0.000367	9.82426e-05	0.000367	4.89256e-05		0.000367	-0.000444959	0.000367	-0.000397095	0.000367	-0.000365385		0.000367	0.000183995	0.000367	0.000198065	0.000367	0.000168343
	0.000368	-3.84605e-05	0.000368	-5.0236e-05	0.000368	-5.90706e-06		0.000368	6.1173e-05	0.000368	9.21456e-05	0.000368	5.38086e-05		0.000368	-0.000442967	0.000368	-0.000394158	0.000368	-0.00036222		0.000368	0.000184529	0.000368	0.000194385	0.000368	0.000165531
	0.000369	-4.59545e-05	0.000369	-4.2077e-05	0.000369	-9.49706e-06		0.000369	6.2313e-05	0.000369	9.49616e-05	0.000369	4.98496e-05		0.000369	-0.000445077	0.000369	-0.000398759	0.000369	-0.000367566		0.000369	0.000188196	0.000369	0.000194234	0.000369	0.000160302
	0.00037	-4.48595e-05	0.00037	-4.6646e-05	0.00037	-5.96206e-06		0.00037	6.2852e-05	0.00037	9.39556e-05	0.00037	4.78586e-05		0.00037	-0.000443044	0.00037	-0.000404453	0.00037	-0.000361572		0.00037	0.00018781	0.00037	0.000197722	0.00037	0.000160937
	0.000371	-4.56235e-05	0.000371	-4.0358e-05	0.000371	-8.11061e-07		0.000371	5.6983e-05	0.000371	9.47776e-05	0.000371	4.67236e-05		0.000371	-0.000445126	0.000371	-0.000394099	0.000371	-0.000355235		0.000371	0.000183984	0.000371	0.000193703	0.000371	0.000166851
	0.000372	-3.73425e-05	0.000372	-4.8656e-05	0.000372	1.41494e-06		0.000372	5.5858e-05	0.000372	9.92966e-05	0.000372	4.62216e-05		0.000372	-0.000445061	0.000372	-0.000399582	0.000372	-0.000361944		0.000372	0.000189513	0.000372	0.000195222	0.000372	0.000166921
	0.000373	-4.52965e-05	0.000373	-4.0887e-05	0.000373	-2.94206e-06		0.000373	5.7397e-05	0.000373	0.000101047	0.000373	4.38086e-05		0.000373	-0.000447262	0.000373	-0.000395993	0.000373	-0.000357796		0.000373	0.000182531	0.000373	0.000198371	0.000373	0.000161503
	0.000374	-4.58465e-05	0.000374	-4.54e-05	0.000374	9.55939e-07		0.000374	5.8097e-05	0.000374	9.78496e-05	0.000374	4.75396e-05		0.000374	-0.00044518	0.000374	-0.000401836	0.000374	-0.000358983		0.000374	0.000185106	0.000374	0.000196276	0.000374	0.000164391
	0.000375	-4.16075e-05	0.000375	-4.2147e-05	0.000375	-4.23606e-06		0.000375	5.8648e-05	0.000375	9.68026e-05	0.000375	4.47916e-05		0.000375	-0.000442896	0.000375	-0.000397163	0.000375	-0.000360275		0.000375	0.000181255	0.000375	0.000197261	0.000375	0.000165846
	0.000376	-4.33565e-05	0.000376	-4.5957e-05	0.000376	-9.19606e-06		0.000376	5.6981e-05	0.000376	9.97926e-05	0.000376	4.71326e-05		0.000376	-0.00044336	0.000376	-0.000407579	0.000376	-0.00036333		0.000376	0.000182287	0.000376	0.000197203	0.000376	0.000163162
	0.000377	-4.03875e-05	0.000377	-4.9785e-05	0.000377	-7.83206e-06		0.000377	5.7983e-05	0.000377	9.98946e-05	0.000377	4.81476e-05		0.000377	-0.000441987	0.000377	-0.000404376	0.000377	-0.000364284		0.000377	0.000188044	0.000377	0.000199032	0.000377	0.000164767
	0.000378	-4.34935e-05	0.000378	-5.2694e-05	0.000378	-6.60706e-06		0.000378	6.0472e-05	0.000378	9.82986e-05	0.000378	4.74106e-05		0.000378	-0.000442958	0.000378	-0.000393114	0.000378	-0.000357031		0.000378	0.000187253	0.000378	0.000198465	0.000378	0.000163056
	0.000379	-4.32675e-05	0.000379	-4.1822e-05	0.000379	-4.03406e-06		0.000379	5.8409e-05	0.000379	0.000100961	0.000379	4.76876e-05		0.000379	-0.000440657	0.000379	-0.000391149	0.000379	-0.000361827		0.000379	0.000180587	0.000379	0.000198583	0.000379	0.000165759
	0.00038	-4.39385e-05	0.00038	-4.4136e-05	0.00038	-3.70706e-06		0.00038	5.6921e-05	0.00038	0.000101669	0.00038	4.77366e-05		0.00038	-0.000439357	0.00038	-0.000395156	0.00038	-0.000361181		0.00038	0.000181967	0.00038	0.000196373	0.00038	0.000164837
	0.000381	-4.92735e-05	0.000381	-4.3735e-05	0.000381	-9.48406e-06		0.000381	5.5524e-05	0.000381	9.90376e-05	0.000381	5.05376e-05		0.000381	-0.000443318	0.000381	-0.000391567	0.000381	-0.000355623		0.000381	0.000184836	0.000381	0.00019704	0.000381	0.000168315
	0.000382	-4.46815e-05	0.000382	-4.8196e-05	0.000382	-6.14006e-06		0.000382	5.8022e-05	0.000382	9.80706e-05	0.000382	4.91236e-05		0.000382	-0.000441761	0.000382	-0.000402641	0.000382	-0.00035739		0.000382	0.000185253	0.000382	0.00019896	0.000382	0.000164918
	0.000383	-4.20035e-05	0.000383	-5.1547e-05	0.000383	-3.55306e-06		0.000383	6.118e-05	0.000383	9.27516e-05	0.000383	4.42956e-05		0.000383	-0.000439569	0.000383	-0.000389804	0.000383	-0.000356022		0.000383	0.000183051	0.000383	0.00019923	0.000383	0.000166405
	0.000384	-4.44975e-05	0.000384	-4.9355e-05	0.000384	-5.96106e-06		0.000384	6.0788e-05	0.000384	9.50066e-05	0.000384	4.38376e-05		0.000384	-0.000437998	0.000384	-0.000390438	0.000384	-0.000349896		0.000384	0.000186148	0.000384	0.000191912	0.000384	0.000165788
	0.000385	-4.39695e-05	0.000385	-5.2502e-05	0.000385	-1.01991e-05		0.000385	5.8027e-05	0.000385	9.84366e-05	0.000385	4.47646e-05		0.000385	-0.000442044	0.000385	-0.000396766	0.000385	-0.000358129		0.000385	0.000187932	0.000385	0.000196608	0.000385	0.000165374
	0.000386	-4.21355e-05	0.000386	-3.8857e-05	0.000386	-4.11606e-06		0.000386	5.7678e-05	0.000386	9.50766e-05	0.000386	4.70006e-05		0.000386	-0.00044392	0.000386	-0.000396758	0.000386	-0.000357115		0.000386	0.000183837	0.000386	0.000197504	0.000386	0.000163214
	0.000387	-4.27025e-05	0.000387	-4.6407e-05	0.000387	-9.38006e-06		0.000387	6.3293e-05	0.000387	9.61896e-05	0.000387	4.82486e-05		0.000387	-0.000442724	0.000387	-0.000385589	0.000387	-0.000357817		0.000387	0.000182874	0.000387	0.000195814	0.000387	0.000161376
	0.000388	-3.79605e-05	0.000388	-4.7383e-05	0.000388	-7.15106e-06		0.000388	5.6822e-05	0.000388	9.65016e-05	0.000388	4.95066e-05		0.000388	-0.000439005	0.000388	-0.000399821	0.000388	-0.000353862		0.000388	0.00018743	0.000388	0.000195155	0.000388	0.000164499
	0.000389	-3.74525e-05	0.000389	-4.8206e-05	0.000389	-6.44806e-06		0.000389	6.4006e-05	0.000389	9.33136e-05	0.000389	4.78076e-05		0.000389	-0.000441202	0.000389	-0.000392687	0.000389	-0.000351128		0.000389	0.000179979	0.000389	0.000194388	0.000389	0.000163401
	0.00039	-3.97125e-05	0.00039	-4.2347e-05	0.00039	-8.41006e-06		0.00039	6.1519e-05	0.00039	9.50136e-05	0.00039	4.57616e-05		0.00039	-0.000442211	0.00039	-0.00041246	0.00039	-0.000354416		0.00039	0.000180592	0.00039	0.000197542	0.00039	0.000161883
	0.000391	-4.10735e-05	0.000391	-4.1178e-05	0.000391	-7.52706e-06		0.000391	5.9161e-05	0.000391	9.68106e-05	0.000391	4.84756e-05		0.000391	-0.000438373	0.000391	-0.000392292	0.000391	-0.000355313		0.000391	0.000182786	0.000391	0.000199495	0.000391	0.000166452
	0.000392	-4.34575e-05	0.000392	-3.068e-05	0.000392	-1.99406e-06		0.000392	5.8999e-05	0.000392	9.35396e-05	0.000392	4.53976e-05		0.000392	-0.000441891	0.000392	-0.000395188	0.000392	-0.000355135		0.000392	0.000179625	0.000392	0.000196744	0.000392	0.000163262
	0.000393	-4.30075e-05	0.000393	-4.7868e-05	0.000393	-7.72106e-06		0.000393	5.9975e-05	0.000393	9.49246e-05	0.000393	4.45056e-05		0.000393	-0.000439324	0.000393	-0.000401341	0.000393	-0.000357041		0.000393	0.000181406	0.000393	0.000194621	0.000393	0.000160614
	0.000394	-3.90425e-05	0.000394	-3.1613e-05	0.000394	-8.11061e-07		0.000394	6.0427e-05	0.000394	9.67136e-05	0.000394	4.68896e-05		0.000394	-0.000437981	0.000394	-0.000376859	0.000394	-0.000348799		0.000394	0.000182162	0.000394	0.000193842	0.000394	0.00015903
	0.000395	-4.35195e-05	0.000395	-4.9086e-05	0.000395	2.73894e-06		0.000395	5.8419e-05	0.000395	9.52696e-05	0.000395	4.68036e-05		0.000395	-0.000438214	0.000395	-0.000390889	0.000395	-0.000343885		0.000395	0.000180418	0.000395	0.000191149	0.000395	0.000163238
	0.000396	-4.29175e-05	0.000396	-4.3474e-05	0.000396	1.20939e-07		0.000396	6.0397e-05	0.000396	9.46906e-05	0.000396	4.37726e-05		0.000396	-0.000436998	0.000396	-0.000395521	0.000396	-0.000345482		0.000396	0.000181288	0.000396	0.000196802	0.000396	0.000163641
	0.000397	-3.82605e-05	0.000397	-4.588e-05	0.000397	-1.64106e-06		0.000397	5.7538e-05	0.000397	9.42266e-05	0.000397	4.38186e-05		0.000397	-0.000441471	0.000397	-0.000390357	0.000397	-0.000352056		0.000397	0.000182162	0.000397	0.000196771	0.000397	0.000161036
	0.000398	-4.61865e-05	0.000398	-4.7007e-05	0.000398	-1.85061e-07		0.000398	6.1562e-05	0.000398	9.55646e-05	0.000398	4.58616e-05		0.000398	-0.00043692	0.000398	-0.000389624	0.000398	-0.000350643		0.000398	0.000182886	0.000398	0.000192079	0.000398	0.000162927
	0.000399	-4.23025e-05	0.000399	-4.0211e-05	0.000399	-6.47706e-06		0.000399	6.1453e-05	0.000399	9.37736e-05	0.000399	4.43306e-05		0.000399	-0.000436141	0.000399	-0.000386561	0.000399	-0.00035228		0.000399	0.00018186	0.000399	0.000195065	0.000399	0.000165964
	0.0004	-4.40575e-05	0.0004	-5.198e-05	0.0004	-1.09321e-05		0.0004	5.7485e-05	0.0004	9.66506e-05	0.0004	4.72966e-05		0.0004	-0.000438509	0.0004	-0.000391446	0.0004	-0.000357814		0.0004	0.000182387	0.0004	0.000196535	0.0004	0.000163084
	0.000401	-4.33545e-05	0.000401	-4.8323e-05	0.000401	-6.26806e-06		0.000401	5.7502e-05	0.000401	9.60716e-05	0.000401	4.36966e-05		0.000401	-0.000437992	0.000401	-0.000395408	0.000401	-0.000351811		0.000401	0.000182262	0.000401	0.000193507	0.000401	0.000159949
	0.000402	-4.39335e-05	0.000402	-5.3771e-05	0.000402	-3.76906e-06		0.000402	5.9104e-05	0.000402	9.42676e-05	0.000402	4.26556e-05		0.000402	-0.000430723	0.000402	-0.000386998	0.000402	-0.000349028		0.000402	0.000182412	0.000402	0.000189666	0.000402	0.000163204
	0.000403	-4.40995e-05	0.000403	-5.296e-05	0.000403	-3.89061e-07		0.000403	6.0586e-05	0.000403	9.57456e-05	0.000403	4.24076e-05		0.000403	-0.00043502	0.000403	-0.000387672	0.000403	-0.000351195		0.000403	0.000185332	0.000403	0.000194969	0.000403	0.000162005
	0.000404	-4.20835e-05	0.000404	-5.4303e-05	0.000404	-5.05061e-07		0.000404	6.2914e-05	0.000404	9.17196e-05	0.000404	5.04296e-05		0.000404	-0.000434733	0.000404	-0.000393906	0.000404	-0.000350247		0.000404	0.000182825	0.000404	0.00019778	0.000404	0.000160307
	0.000405	-4.13875e-05	0.000405	-4.6509e-05	0.000405	-5.20506e-06		0.000405	5.8609e-05	0.000405	9.70276e-05	0.000405	4.83456e-05		0.000405	-0.000435507	0.000405	-0.000400226	0.000405	-0.000339081		0.000405	0.000183176	0.000405	0.000195105	0.000405	0.000159286
	0.000406	-4.35875e-05	0.000406	-4.6293e-05	0.000406	-2.59206e-06		0.000406	6.1725e-05	0.000406	9.52416e-05	0.000406	4.75056e-05		0.000406	-0.000434967	0.000406	-0.000384281	0.000406	-0.000347235		0.000406	0.000181552	0.000406	0.000196639	0.000406	0.000158409
	0.000407	-4.20875e-05	0.000407	-5.3032e-05	0.000407	-6.99006e-06		0.000407	5.8699e-05	0.000407	9.66696e-05	0.000407	4.56246e-05		0.000407	-0.000432327	0.000407	-0.000388739	0.000407	-0.00034926		0.000407	0.000184369	0.000407	0.000194195	0.000407	0.000159215
	0.000408	-4.11385e-05	0.000408	-4.6554e-05	0.000408	-5.11906e-06		0.000408	5.8373e-05	0.000408	9.77676e-05	0.000408	4.63866e-05		0.000408	-0.00042891	0.000408	-0.000393556	0.000408	-0.000346497		0.000408	0.000181994	0.000408	0.000197133	0.000408	0.000159378
	0.000409	-4.14315e-05	0.000409	-5.6571e-05	0.000409	-5.11106e-06		0.000409	5.6822e-05	0.000409	9.34126e-05	0.000409	4.69346e-05		0.000409	-0.000435391	0.000409	-0.000390889	0.000409	-0.000342692		0.000409	0.000178233	0.000409	0.000194222	0.000409	0.000161824
	0.00041	-4.40255e-05	0.00041	-4.7363e-05	0.00041	-5.89106e-06		0.00041	5.9051e-05	0.00041	9.45886e-05	0.00041	4.47016e-05		0.00041	-0.00043415	0.00041	-0.000386543	0.00041	-0.000346038		0.00041	0.000181224	0.00041	0.000194427	0.00041	0.000164381
	0.000411	-4.14925e-05	0.000411	-5.3606e-05	0.000411	9.49393e-08		0.000411	6.1052e-05	0.000411	9.60476e-05	0.000411	4.66546e-05		0.000411	-0.000434324	0.000411	-0.000392355	0.000411	-0.000339447		0.000411	0.000181614	0.000411	0.000195204	0.000411	0.000159818
	0.000412	-4.23985e-05	0.000412	-4.1534e-05	0.000412	3.88694e-06		0.000412	5.6201e-05	0.000412	9.54426e-05	0.000412	4.70206e-05		0.000412	-0.000434093	0.000412	-0.000387263	0.000412	-0.000347836		0.000412	0.000186887	0.000412	0.000198021	0.000412	0.000164619
	0.000413	-4.35955e-05	0.000413	-4.2751e-05	0.000413	-3.37306e-06		0.000413	5.6473e-05	0.000413	9.40276e-05	0.000413	4.77046e-05		0.000413	-0.000434156	0.000413	-0.000384119	0.000413	-0.000350247		0.000413	0.00018384	0.000413	0.000194006	0.000413	0.00015955
	0.000414	-4.21945e-05	0.000414	-3.7084e-05	0.000414	-7.12206e-06		0.000414	5.7003e-05	0.000414	9.73746e-05	0.000414	4.63606e-05		0.000414	-0.000432956	0.000414	-0.000382334	0.000414	-0.000346362		0.000414	0.000181556	0.000414	0.00019352	0.000414	0.000163807
	0.000415	-4.27335e-05	0.000415	-4.4529e-05	0.000415	2.62794e-06		0.000415	5.7115e-05	0.000415	9.46676e-05	0.000415	4.13366e-05		0.000415	-0.000431375	0.000415	-0.000376508	0.000415	-0.00034584		0.000415	0.000181336	0.000415	0.000194304	0.000415	0.000161683
	0.000416	-4.64665e-05	0.000416	-4.8539e-05	0.000416	6.65939e-07		0.000416	6.0872e-05	0.000416	9.67846e-05	0.000416	4.35906e-05		0.000416	-0.000433841	0.000416	-0.000383323	0.000416	-0.000342005		0.000416	0.00018286	0.000416	0.000194341	0.000416	0.000161975
	0.000417	-4.34815e-05	0.000417	-6.2765e-05	0.000417	-2.99106e-06		0.000417	5.6763e-05	0.000417	9.74906e-05	0.000417	4.44936e-05		0.000417	-0.00043694	0.000417	-0.000389558	0.000417	-0.000341176		0.000417	0.000182522	0.000417	0.00019479	0.000417	0.00016142
	0.000418	-4.35495e-05	0.000418	-5.8367e-05	0.000418	-2.46706e-06		0.000418	5.9533e-05	0.000418	9.62496e-05	0.000418	4.38706e-05		0.000418	-0.000435493	0.000418	-0.000390003	0.000418	-0.000343413		0.000418	0.0001823	0.000418	0.000191118	0.000418	0.000159269
	0.000419	-4.25215e-05	0.000419	-5.4679e-05	0.000419	-8.86406e-06		0.000419	5.8472e-05	0.000419	9.70046e-05	0.000419	4.85186e-05		0.000419	-0.00043669	0.000419	-0.00037649	0.000419	-0.000337553		0.000419	0.00018229	0.000419	0.000190925	0.000419	0.000161345
	0.00042	-4.30875e-05	0.00042	-5.0833e-05	0.00042	-5.33406e-06		0.00042	5.8031e-05	0.00042	9.62296e-05	0.00042	4.57866e-05		0.00042	-0.000437809	0.00042	-0.000383138	0.00042	-0.000341911		0.00042	0.00018239	0.00042	0.000191176	0.00042	0.000160635
	0.000421	-4.25885e-05	0.000421	-5.2651e-05	0.000421	3.11494e-06		0.000421	6.3168e-05	0.000421	9.64736e-05	0.000421	4.32206e-05		0.000421	-0.000437849	0.000421	-0.000395224	0.000421	-0.000339332		0.000421	0.000181988	0.000421	0.000195614	0.000421	0.000160387
	0.000422	-4.36155e-05	0.000422	-4.579e-05	0.000422	-9.24006e-06		0.000422	6.0634e-05	0.000422	9.84636e-05	0.000422	4.61246e-05		0.000422	-0.000434926	0.000422	-0.000379662	0.000422	-0.000341666		0.000422	0.000181386	0.000422	0.000191813	0.000422	0.000161966
	0.000423	-4.15315e-05	0.000423	-4.9524e-05	0.000423	-9.79806e-06		0.000423	5.6103e-05	0.000423	9.42066e-05	0.000423	4.82936e-05		0.000423	-0.000436889	0.000423	-0.00037766	0.000423	-0.000345933		0.000423	0.000184629	0.000423	0.000194104	0.000423	0.000162532
	0.000424	-4.00785e-05	0.000424	-4.9922e-05	0.000424	-7.07506e-06		0.000424	6.139e-05	0.000424	9.40616e-05	0.000424	4.65926e-05		0.000424	-0.000437584	0.000424	-0.000369794	0.000424	-0.000337987		0.000424	0.000180347	0.000424	0.000194936	0.000424	0.000159729
	0.000425	-4.60015e-05	0.000425	-4.4258e-05	0.000425	-5.42006e-06		0.000425	5.5084e-05	0.000425	9.54706e-05	0.000425	4.59346e-05		0.000425	-0.000429858	0.000425	-0.000376635	0.000425	-0.000343186		0.000425	0.000182001	0.000425	0.000190282	0.000425	0.000162216
	0.000426	-4.19375e-05	0.000426	-5.0236e-05	0.000426	3.37094e-06		0.000426	5.8981e-05	0.000426	9.83846e-05	0.000426	3.93606e-05		0.000426	-0.00043336	0.000426	-0.000377085	0.000426	-0.00033731		0.000426	0.000184105	0.000426	0.000192911	0.000426	0.000157701
	0.000427	-3.91735e-05	0.000427	-4.4812e-05	0.000427	-2.89206e-06		0.000427	5.9076e-05	0.000427	9.71606e-05	0.000427	4.38006e-05		0.000427	-0.000434067	0.000427	-0.00038474	0.000427	-0.000340103		0.000427	0.000178998	0.000427	0.000193159	0.000427	0.000156759
	0.000428	-4.13435e-05	0.000428	-3.4959e-05	0.000428	-1.84006e-06		0.000428	5.9076e-05	0.000428	9.39826e-05	0.000428	4.72616e-05		0.000428	-0.000434271	0.000428	-0.000378515	0.000428	-0.000338889		0.000428	0.000180085	0.000428	0.000195013	0.000428	0.000161656
	0.000429	-4.24885e-05	0.000429	-4.5644e-05	0.000429	-5.62906e-06		0.000429	5.8297e-05	0.000429	9.28496e-05	0.000429	4.44086e-05		0.000429	-0.000431463	0.000429	-0.000392346	0.000429	-0.000345169		0.000429	0.000184283	0.000429	0.000189807	0.000429	0.000163352
	0.00043	-4.48115e-05	0.00043	-4.9397e-05	0.00043	-3.50506e-06		0.00043	6.031e-05	0.00043	9.69816e-05	0.00043	4.70636e-05		0.00043	-0.000436332	0.00043	-0.000381664	0.00043	-0.000335944		0.00043	0.000181738	0.00043	0.000194325	0.00043	0.000163758
	0.000431	-4.45595e-05	0.000431	-4.4067e-05	0.000431	-9.76806e-06		0.000431	6.5756e-05	0.000431	9.65246e-05	0.000431	4.41916e-05		0.000431	-0.000432931	0.000431	-0.000379262	0.000431	-0.000327775		0.000431	0.000182509	0.000431	0.00019444	0.000431	0.000159219
	0.000432	-4.34585e-05	0.000432	-4.8052e-05	0.000432	-1.05541e-05		0.000432	5.9905e-05	0.000432	0.000100545	0.000432	4.44416e-05		0.000432	-0.00043074	0.000432	-0.000372591	0.000432	-0.000333795		0.000432	0.000182058	0.000432	0.000195023	0.000432	0.000162604
	0.000433	-4.06465e-05	0.000433	-5.8739e-05	0.000433	-5.66106e-06		0.000433	5.6384e-05	0.000433	9.75696e-05	0.000433	4.82426e-05		0.000433	-0.000432238	0.000433	-0.000376144	0.000433	-0.000330111		0.000433	0.000181924	0.000433	0.000193519	0.000433	0.000162801
	0.000434	-4.46005e-05	0.000434	-4.4761e-05	0.000434	3.17939e-07		0.000434	5.4685e-05	0.000434	9.41286e-05	0.000434	4.45266e-05		0.000434	-0.000432931	0.000434	-0.000379213	0.000434	-0.000326089		0.000434	0.000182966	0.000434	0.000192528	0.000434	0.000161679
	0.000435	-4.39935e-05	0.000435	-4.6554e-05	0.000435	-8.65506e-06		0.000435	5.8406e-05	0.000435	9.31566e-05	0.000435	4.58656e-05		0.000435	-0.000433872	0.000435	-0.000375848	0.000435	-0.00032844		0.000435	0.000188444	0.000435	0.000191522	0.000435	0.000162802
	0.000436	-4.03465e-05	0.000436	-4.2976e-05	0.000436	-9.85206e-06		0.000436	6.1022e-05	0.000436	9.71616e-05	0.000436	4.21786e-05		0.000436	-0.000433374	0.000436	-0.000369861	0.000436	-0.000329823		0.000436	0.000184257	0.000436	0.000192911	0.000436	0.000164566
	0.000437	-4.24185e-05	0.000437	-4.6487e-05	0.000437	-1.31641e-05		0.000437	5.6352e-05	0.000437	9.51986e-05	0.000437	4.51186e-05		0.000437	-0.000428428	0.000437	-0.000372443	0.000437	-0.000333612		0.000437	0.000183992	0.000437	0.000195162	0.000437	0.000162994
	0.000438	-4.02295e-05	0.000438	-4.8422e-05	0.000438	-1.15281e-05		0.000438	5.754e-05	0.000438	9.83216e-05	0.000438	4.56316e-05		0.000438	-0.000432822	0.000438	-0.000384106	0.000438	-0.000333056		0.000438	0.000179852	0.000438	0.000196799	0.000438	0.000158405
	0.000439	-4.23405e-05	0.000439	-4.4091e-05	0.000439	-8.35406e-06		0.000439	5.584e-05	0.000439	9.64856e-05	0.000439	4.30296e-05		0.000439	-0.000435104	0.000439	-0.000372051	0.000439	-0.000332996		0.000439	0.000181094	0.000439	0.000196068	0.000439	0.000162641
	0.00044	-4.36625e-05	0.00044	-5.2453e-05	0.00044	-1.18921e-05		0.00044	5.8466e-05	0.00044	9.14626e-05	0.00044	4.41986e-05		0.00044	-0.000429976	0.00044	-0.00038192	0.00044	-0.000332615		0.00044	0.000180944	0.00044	0.000194018	0.00044	0.000158839
	0.000441	-4.59345e-05	0.000441	-4.344e-05	0.000441	-9.22506e-06		0.000441	5.4659e-05	0.000441	8.88076e-05	0.000441	4.20136e-05		0.000441	-0.000429712	0.000441	-0.000373464	0.000441	-0.000333491		0.000441	0.000179068	0.000441	0.000197337	0.000441	0.000158724
	0.000442	-4.27455e-05	0.000442	-3.5074e-05	0.000442	-7.96706e-06		0.000442	5.4903e-05	0.000442	8.95746e-05	0.000442	4.44886e-05		0.000442	-0.000430883	0.000442	-0.000384898	0.000442	-0.000327182		0.000442	0.000177783	0.000442	0.000195866	0.000442	0.000161317
	0.000443	-4.09885e-05	0.000443	-4.4091e-05	0.000443	-8.88706e-06		0.000443	5.3244e-05	0.000443	9.16706e-05	0.000443	4.41936e-05		0.000443	-0.000432508	0.000443	-0.000379486	0.000443	-0.000329119		0.000443	0.000179154	0.000443	0.00018984	0.000443	0.000165579
	0.000444	-4.53905e-05	0.000444	-4.4661e-05	0.000444	-5.87906e-06		0.000444	5.5669e-05	0.000444	9.33636e-05	0.000444	3.98536e-05		0.000444	-0.000432138	0.000444	-0.000377692	0.000444	-0.000324806		0.000444	0.000180258	0.000444	0.000190599	0.000444	0.000162653
	0.000445	-4.44455e-05	0.000445	-5.2624e-05	0.000445	-3.75606e-06		0.000445	5.8265e-05	0.000445	8.97196e-05	0.000445	4.34606e-05		0.000445	-0.000432803	0.000445	-0.000367257	0.000445	-0.000327767		0.000445	0.000176619	0.000445	0.00019576	0.000445	0.000160512
	0.000446	-4.18795e-05	0.000446	-5.2597e-05	0.000446	-7.90306e-06		0.000446	5.9433e-05	0.000446	9.06416e-05	0.000446	4.34436e-05		0.000446	-0.00042954	0.000446	-0.000367032	0.000446	-0.000330175		0.000446	0.000177172	0.000446	0.000192685	0.000446	0.000162295
	0.000447	-4.26315e-05	0.000447	-5.1497e-05	0.000447	-1.67406e-06		0.000447	5.9581e-05	0.000447	9.40266e-05	0.000447	4.26826e-05		0.000447	-0.000429287	0.000447	-0.000379658	0.000447	-0.000332731		0.000447	0.000178991	0.000447	0.000194942	0.000447	0.000164153
	0.000448	-4.23325e-05	0.000448	-5.0184e-05	0.000448	-5.89906e-06		0.000448	5.4898e-05	0.000448	9.04626e-05	0.000448	4.44096e-05		0.000448	-0.000429594	0.000448	-0.000371255	0.000448	-0.000329553		0.000448	0.000180132	0.000448	0.000195203	0.000448	0.000163114
	0.000449	-4.32765e-05	0.000449	-4.5164e-05	0.000449	-6.73406e-06		0.000449	5.849e-05	0.000449	9.10726e-05	0.000449	4.05166e-05		0.000449	-0.000431344	0.000449	-0.000383351	0.000449	-0.000329689		0.000449	0.000183057	0.000449	0.000193692	0.000449	0.000160994
	0.00045	-4.11895e-05	0.00045	-4.7577e-05	0.00045	-4.44061e-07		0.00045	5.9536e-05	0.00045	9.17056e-05	0.00045	4.59436e-05		0.00045	-0.000429798	0.00045	-0.000377971	0.00045	-0.000330165		0.00045	0.000181011	0.00045	0.000192523	0.00045	0.000158863
	0.000451	-4.43915e-05	0.000451	-4.3422e-05	0.000451	-1.69606e-06		0.000451	5.4761e-05	0.000451	9.51516e-05	0.000451	4.26226e-05		0.000451	-0.000428504	0.000451	-0.000369555	0.000451	-0.00033035		0.000451	0.000180688	0.000451	0.000192721	0.000451	0.000159352
	0.000452	-4.10275e-05	0.000452	-4.1198e-05	0.000452	-4.36006e-06		0.000452	5.9875e-05	0.000452	9.46086e-05	0.000452	4.66296e-05		0.000452	-0.000428267	0.000452	-0.000368727	0.000452	-0.000323163		0.000452	0.000180112	0.000452	0.000193634	0.000452	0.000159701
	0.000453	-4.12835e-05	0.000453	-4.6649e-05	0.000453	1.41939e-07		0.000453	6.1944e-05	0.000453	9.38096e-05	0.000453	4.80446e-05		0.000453	-0.000429551	0.000453	-0.000369065	0.000453	-0.000330884		0.000453	0.000178317	0.000453	0.000193784	0.000453	0.000160899
	0.000454	-4.14845e-05	0.000454	-4.2138e-05	0.000454	-5.27406e-06		0.000454	5.9171e-05	0.000454	9.65706e-05	0.000454	4.74176e-05		0.000454	-0.000431406	0.000454	-0.000361233	0.000454	-0.000325587		0.000454	0.000177831	0.000454	0.000191498	0.000454	0.000158677
	0.000455	-4.49505e-05	0.000455	-4.7631e-05	0.000455	-2.71706e-06		0.000455	5.924e-05	0.000455	9.36336e-05	0.000455	4.66206e-05		0.000455	-0.000428488	0.000455	-0.000374404	0.000455	-0.000323858		0.000455	0.000178457	0.000455	0.000194019	0.000455	0.000163689
	0.000456	-4.21415e-05	0.000456	-4.6883e-05	0.000456	-5.44606e-06		0.000456	5.6125e-05	0.000456	9.44786e-05	0.000456	4.62566e-05		0.000456	-0.000428083	0.000456	-0.000366393	0.000456	-0.000325542		0.000456	0.000179186	0.000456	0.000193829	0.000456	0.000162464
	0.000457	-3.98065e-05	0.000457	-5.3581e-05	0.000457	-7.54706e-06		0.000457	5.7863e-05	0.000457	9.72336e-05	0.000457	4.66376e-05		0.000457	-0.000424591	0.000457	-0.000381443	0.000457	-0.000323871		0.000457	0.000181599	0.000457	0.000188585	0.000457	0.000158918
	0.000458	-3.85905e-05	0.000458	-4.9161e-05	0.000458	-7.96706e-06		0.000458	5.9701e-05	0.000458	9.26226e-05	0.000458	4.60596e-05		0.000458	-0.000426682	0.000458	-0.000370261	0.000458	-0.000319299		0.000458	0.00018071	0.000458	0.000194672	0.000458	0.000159304
	0.000459	-4.28315e-05	0.000459	-5.5136e-05	0.000459	4.39393e-08		0.000459	5.2648e-05	0.000459	9.74326e-05	0.000459	4.61516e-05		0.000459	-0.000430226	0.000459	-0.000373473	0.000459	-0.000329922		0.000459	0.000180344	0.000459	0.000189861	0.000459	0.00015717
	0.00046	-3.91935e-05	0.00046	-5.2072e-05	0.00046	-1.96806e-06		0.00046	5.8766e-05	0.00046	9.28666e-05	0.00046	4.50156e-05		0.00046	-0.000429706	0.00046	-0.000365016	0.00046	-0.000321063		0.00046	0.000179125	0.00046	0.000194688	0.00046	0.000159611
	0.000461	-3.58535e-05	0.000461	-4.8034e-05	0.000461	1.20794e-06		0.000461	5.583e-05	0.000461	9.74566e-05	0.000461	4.22566e-05		0.000461	-0.000426641	0.000461	-0.000376299	0.000461	-0.000326546		0.000461	0.000179509	0.000461	0.000192191	0.000461	0.000159271
	0.000462	-4.06225e-05	0.000462	-4.832e-05	0.000462	-5.29206e-06		0.000462	5.5624e-05	0.000462	9.32926e-05	0.000462	4.51816e-05		0.000462	-0.000428686	0.000462	-0.000367752	0.000462	-0.000327591		0.000462	0.000179336	0.000462	0.000192175	0.000462	0.000163113
	0.000463	-3.93835e-05	0.000463	-5.0571e-05	0.000463	-7.66906e-06		0.000463	5.4971e-05	0.000463	9.32916e-05	0.000463	4.34566e-05		0.000463	-0.000426503	0.000463	-0.000372673	0.000463	-0.000324901		0.000463	0.00017679	0.000463	0.000194974	0.000463	0.000161829
	0.000464	-3.65475e-05	0.000464	-5.1022e-05	0.000464	-4.97106e-06		0.000464	5.8713e-05	0.000464	9.38936e-05	0.000464	4.30826e-05		0.000464	-0.000424038	0.000464	-0.000373509	0.000464	-0.000320331		0.000464	0.00017932	0.000464	0.000193748	0.000464	0.000156192
	0.000465	-3.60245e-05	0.000465	-5.1855e-05	0.000465	-3.61306e-06		0.000465	5.6888e-05	0.000465	9.46176e-05	0.000465	4.57096e-05		0.000465	-0.000426999	0.000465	-0.000379294	0.000465	-0.000322353		0.000465	0.000179397	0.000465	0.000190532	0.000465	0.000159859
	0.000466	-3.78595e-05	0.000466	-4.8731e-05	0.000466	-6.86006e-06		0.000466	5.7208e-05	0.000466	9.58726e-05	0.000466	4.34206e-05		0.000466	-0.0004232	0.000466	-0.000371485	0.000466	-0.000321296		0.000466	0.000175759	0.000466	0.000196399	0.000466	0.000159213
	0.000467	-4.17725e-05	0.000467	-5.7479e-05	0.000467	-2.55806e-06		0.000467	5.582e-05	0.000467	9.45886e-05	0.000467	4.42276e-05		0.000467	-0.000421659	0.000467	-0.000363875	0.000467	-0.00031996		0.000467	0.000176989	0.000467	0.000195469	0.000467	0.000158083
	0.000468	-4.19645e-05	0.000468	-5.1213e-05	0.000468	-4.95906e-06		0.000468	5.769e-05	0.000468	9.32986e-05	0.000468	4.54236e-05		0.000468	-0.000424048	0.000468	-0.000368813	0.000468	-0.000314157		0.000468	0.000177315	0.000468	0.000192268	0.000468	0.000155353
	0.000469	-4.24255e-05	0.000469	-5.4958e-05	0.000469	-3.23706e-06		0.000469	5.8933e-05	0.000469	9.13276e-05	0.000469	4.54606e-05		0.000469	-0.000427461	0.000469	-0.0003701	0.000469	-0.000324479		0.000469	0.00017679	0.000469	0.000194277	0.000469	0.000155931
	0.00047	-4.24385e-05	0.00047	-5.4221e-05	0.00047	-7.18406e-06		0.00047	5.6784e-05	0.00047	9.08286e-05	0.00047	4.26656e-05		0.00047	-0.000427523	0.00047	-0.000376595	0.00047	-0.000323372		0.00047	0.000179425	0.00047	0.000192363	0.00047	0.000159121
	0.000471	-3.91495e-05	0.000471	-5.8766e-05	0.000471	-9.48106e-06		0.000471	5.852e-05	0.000471	9.37866e-05	0.000471	4.42776e-05		0.000471	-0.000429325	0.000471	-0.000368926	0.000471	-0.000316689		0.000471	0.000177113	0.000471	0.000193676	0.000471	0.00015945
	0.000472	-4.26985e-05	0.000472	-5.4631e-05	0.000472	-2.48106e-06		0.000472	5.4873e-05	0.000472	9.20026e-05	0.000472	4.36316e-05		0.000472	-0.00042902	0.000472	-0.000374481	0.000472	-0.000320775		0.000472	0.000179329	0.000472	0.000194866	0.000472	0.000158906
	0.000473	-3.95715e-05	0.000473	-4.5786e-05	0.000473	-9.28906e-06		0.000473	5.9075e-05	0.000473	9.24426e-05	0.000473	4.35016e-05		0.000473	-0.000426408	0.000473	-0.000367073	0.000473	-0.000322156		0.000473	0.00017785	0.000473	0.000192635	0.000473	0.000157996
	0.000474	-3.98785e-05	0.000474	-5.1813e-05	0.000474	-6.16306e-06		0.000474	5.5191e-05	0.000474	9.02706e-05	0.000474	4.82776e-05		0.000474	-0.000424899	0.000474	-0.000369403	0.000474	-0.000322495		0.000474	0.000176291	0.000474	0.000192365	0.000474	0.000159399
	0.000475	-4.27135e-05	0.000475	-4.8733e-05	0.000475	-1.97306e-06		0.000475	5.2511e-05	0.000475	9.08366e-05	0.000475	4.44456e-05		0.000475	-0.000425819	0.000475	-0.000362547	0.000475	-0.000316796		0.000475	0.000178283	0.000475	0.000189868	0.000475	0.000163725
	0.000476	-3.89375e-05	0.000476	-4.6939e-05	0.000476	-5.73006e-06		0.000476	5.4448e-05	0.000476	9.10906e-05	0.000476	4.52516e-05		0.000476	-0.00042454	0.000476	-0.000363303	0.000476	-0.00031717		0.000476	0.000178081	0.000476	0.000191498	0.000476	0.000162464
	0.000477	-3.85795e-05	0.000477	-4.6624e-05	0.000477	-9.77406e-06		0.000477	5.7204e-05	0.000477	8.98146e-05	0.000477	4.78956e-05		0.000477	-0.000425071	0.000477	-0.000360083	0.000477	-0.000316461		0.000477	0.000181483	0.000477	0.000190756	0.000477	0.000159904
	0.000478	-4.17055e-05	0.000478	-5.5402e-05	0.000478	-8.34906e-06		0.000478	6.1663e-05	0.000478	9.47836e-05	0.000478	4.47906e-05		0.000478	-0.000425347	0.000478	-0.000365629	0.000478	-0.000322063		0.000478	0.000179515	0.000478	0.00019374	0.000478	0.000159352
	0.000479	-3.89765e-05	0.000479	-5.1119e-05	0.000479	-3.41606e-06		0.000479	5.7433e-05	0.000479	8.99216e-05	0.000479	4.65706e-05		0.000479	-0.00042391	0.000479	-0.000363857	0.000479	-0.000321344		0.000479	0.000181307	0.000479	0.000193299	0.000479	0.00016186
	0.00048	-4.10675e-05	0.00048	-4.2293e-05	0.00048	-5.41006e-06		0.00048	5.7627e-05	0.00048	9.44716e-05	0.00048	4.66556e-05		0.00048	-0.000422978	0.00048	-0.000366987	0.00048	-0.000318273		0.00048	0.000180542	0.00048	0.000189739	0.00048	0.000159606
	0.000481	-4.00105e-05	0.000481	-4.4571e-05	0.000481	-4.91706e-06		0.000481	5.7733e-05	0.000481	9.51256e-05	0.000481	4.01076e-05		0.000481	-0.000421141	0.000481	-0.000366691	0.000481	-0.000316601		0.000481	0.000178827	0.000481	0.000187497	0.000481	0.000155102
	0.000482	-4.04465e-05	0.000482	-3.78e-05	0.000482	-1.02771e-05		0.000482	5.6718e-05	0.000482	9.43306e-05	0.000482	4.09646e-05		0.000482	-0.000425618	0.000482	-0.00037852	0.000482	-0.00030877		0.000482	0.000176693	0.000482	0.000189813	0.000482	0.000156666
	0.000483	-4.33355e-05	0.000483	-4.5243e-05	0.000483	-1.38106e-06		0.000483	5.5165e-05	0.000483	9.60326e-05	0.000483	4.34126e-05		0.000483	-0.000423066	0.000483	-0.000363438	0.000483	-0.000317197		0.000483	0.000178654	0.000483	0.000193178	0.000483	0.000158753
	0.000484	-4.33835e-05	0.000484	-4.0128e-05	0.000484	-2.03506e-06		0.000484	5.9069e-05	0.000484	9.34906e-05	0.000484	4.53296e-05		0.000484	-0.000427625	0.000484	-0.000364725	0.000484	-0.000315553		0.000484	0.00017605	0.000484	0.000191785	0.000484	0.000158071
	0.000485	-3.79365e-05	0.000485	-5.2153e-05	0.000485	-7.14406e-06		0.000485	5.3788e-05	0.000485	9.43486e-05	0.000485	4.39846e-05		0.000485	-0.000424789	0.000485	-0.000364927	0.000485	-0.000307232		0.000485	0.000178527	0.000485	0.000193996	0.000485	0.000158602
	0.000486	-4.12675e-05	0.000486	-5.3343e-05	0.000486	-1.22331e-05		0.000486	5.4999e-05	0.000486	9.34396e-05	0.000486	4.25166e-05		0.000486	-0.000424029	0.000486	-0.000378669	0.000486	-0.000315526		0.000486	0.000180767	0.000486	0.000196437	0.000486	0.000158886
	0.000487	-4.17685e-05	0.000487	-4.4972e-05	0.000487	-7.57606e-06		0.000487	5.5076e-05	0.000487	9.64506e-05	0.000487	4.11586e-05		0.000487	-0.000422767	0.000487	-0.000371953	0.000487	-0.000316756		0.000487	0.000177859	0.000487	0.000195316	0.000487	0.000158764
	0.000488	-4.42065e-05	0.000488	-5.3322e-05	0.000488	-1.20151e-05		0.000488	5.8174e-05	0.000488	9.53336e-05	0.000488	4.25966e-05		0.000488	-0.000419212	0.000488	-0.000374288	0.000488	-0.000313546		0.000488	0.00017488	0.000488	0.000193878	0.000488	0.000155179
	0.000489	-3.92515e-05	0.000489	-4.4283e-05	0.000489	-7.82006e-06		0.000489	5.8438e-05	0.000489	9.19356e-05	0.000489	4.42356e-05		0.000489	-0.000419357	0.000489	-0.000359921	0.000489	-0.000312751		0.000489	0.000174969	0.000489	0.000189847	0.000489	0.00016006
	0.00049	-4.11585e-05	0.00049	-4.2544e-05	0.00049	-7.75006e-06		0.00049	5.6469e-05	0.00049	8.94836e-05	0.00049	4.72846e-05		0.00049	-0.000419076	0.00049	-0.000348909	0.00049	-0.000305532		0.00049	0.000176994	0.00049	0.000188523	0.00049	0.000156593
	0.000491	-4.21315e-05	0.000491	-4.0628e-05	0.000491	-4.79806e-06		0.000491	5.5209e-05	0.000491	8.95736e-05	0.000491	4.62036e-05		0.000491	-0.00041828	0.000491	-0.000361302	0.000491	-0.00030397		0.000491	0.000182667	0.000491	0.000189409	0.000491	0.000157024
	0.000492	-4.40765e-05	0.000492	-4.7699e-05	0.000492	-5.78706e-06		0.000492	5.6934e-05	0.000492	9.26316e-05	0.000492	4.69226e-05		0.000492	-0.00042395	0.000492	-0.000370392	0.000492	-0.000310585		0.000492	0.00017859	0.000492	0.000190302	0.000492	0.000152675
	0.000493	-4.41395e-05	0.000493	-4.4091e-05	0.000493	-5.33406e-06		0.000493	5.446e-05	0.000493	9.32506e-05	0.000493	4.60116e-05		0.000493	-0.000421279	0.000493	-0.000365557	0.000493	-0.000307241		0.000493	0.000177366	0.000493	0.000188408	0.000493	0.000157355
	0.000494	-4.26865e-05	0.000494	-4.2656e-05	0.000494	-4.54906e-06		0.000494	5.1528e-05	0.000494	9.25956e-05	0.000494	4.66026e-05		0.000494	-0.000422171	0.000494	-0.000370217	0.000494	-0.00030945		0.000494	0.000177269	0.000494	0.000194172	0.000494	0.000154763
	0.000495	-4.44655e-05	0.000495	-4.1624e-05	0.000495	-3.20406e-06		0.000495	5.3421e-05	0.000495	9.13886e-05	0.000495	5.01556e-05		0.000495	-0.000423481	0.000495	-0.000364905	0.000495	-0.00030684		0.000495	0.000175718	0.000495	0.000192175	0.000495	0.000152119
	0.000496	-3.98395e-05	0.000496	-4.5549e-05	0.000496	-5.38906e-06		0.000496	5.5036e-05	0.000496	9.51166e-05	0.000496	4.40526e-05		0.000496	-0.000419465	0.000496	-0.000357883	0.000496	-0.000300515		0.000496	0.000177232	0.000496	0.000191709	0.000496	0.000160315
	0.000497	-4.22675e-05	0.000497	-4.9301e-05	0.000497	-4.41406e-06		0.000497	5.2215e-05	0.000497	9.35516e-05	0.000497	4.61186e-05		0.000497	-0.000419886	0.000497	-0.000357703	0.000497	-0.000311185		0.000497	0.000179123	0.000497	0.000191984	0.000497	0.000153991
	0.000498	-4.26395e-05	0.000498	-4.7579e-05	0.000498	2.68939e-07		0.000498	5.9627e-05	0.000498	9.54796e-05	0.000498	4.47496e-05		0.000498	-0.000419708	0.000498	-0.000362764	0.000498	-0.000306677		0.000498	0.000181753	0.000498	0.000190436	0.000498	0.000159262
	0.000499	-4.55795e-05	0.000499	-5.1355e-05	0.000499	-3.57206e-06		0.000499	5.3924e-05	0.000499	9.45666e-05	0.000499	4.64996e-05		0.000499	-0.000417748	0.000499	-0.000364981	0.000499	-0.000300734		0.000499	0.000176558	0.000499	0.000194116	0.000499	0.000156394
	0.0005	-4.35235e-05	0.0005	-4.7072e-05	0.0005	-8.18806e-06		0.0005	5.4545e-05	0.0005	9.33936e-05	0.0005	3.92236e-05		0.0005	-0.000418249	0.0005	-0.000365588	0.0005	-0.000307547		0.0005	0.000177767	0.0005	0.000188928	0.0005	0.000154992
	0.000501	-3.99655e-05	0.000501	-4.2755e-05	0.000501	-4.91906e-06		0.000501	5.6469e-05	0.000501	9.18236e-05	0.000501	4.17586e-05		0.000501	-0.000417847	0.000501	-0.000380797	0.000501	-0.000301238		0.000501	0.00017714	0.000501	0.000187771	0.000501	0.000157095
	0.000502	-4.23875e-05	0.000502	-4.985e-05	0.000502	-3.99906e-06		0.000502	5.5939e-05	0.000502	9.56056e-05	0.000502	4.34386e-05		0.000502	-0.000418006	0.000502	-0.000363101	0.000502	-0.000304406		0.000502	0.000177792	0.000502	0.00019193	0.000502	0.000156397
	0.000503	-4.31395e-05	0.000503	-4.5263e-05	0.000503	-2.86506e-06		0.000503	5.5898e-05	0.000503	9.17116e-05	0.000503	4.31326e-05		0.000503	-0.000417616	0.000503	-0.00036105	0.000503	-0.000301164		0.000503	0.000177512	0.000503	0.00019187	0.000503	0.000156378
	0.000504	-4.53435e-05	0.000504	-5.1959e-05	0.000504	-2.64106e-06		0.000504	5.4646e-05	0.000504	9.31316e-05	0.000504	4.29366e-05		0.000504	-0.000418647	0.000504	-0.000353363	0.000504	-0.000301828		0.000504	0.000178387	0.000504	0.000190088	0.000504	0.000156465
	0.000505	-4.30835e-05	0.000505	-4.285e-05	0.000505	-7.24706e-06		0.000505	5.4229e-05	0.000505	9.52896e-05	0.000505	4.52206e-05		0.000505	-0.000416143	0.000505	-0.000360979	0.000505	-0.000301882		0.000505	0.000179503	0.000505	0.000185591	0.000505	0.000161873
	0.000506	-3.81935e-05	0.000506	-4.342e-05	0.000506	-4.50206e-06		0.000506	5.3063e-05	0.000506	9.04076e-05	0.000506	4.71686e-05		0.000506	-0.00042001	0.000506	-0.000360987	0.000506	-0.000299947		0.000506	0.000178353	0.000506	0.00018757	0.000506	0.000156893
	0.000507	-3.93065e-05	0.000507	-5.3029e-05	0.000507	-3.98606e-06		0.000507	5.8728e-05	0.000507	9.27246e-05	0.000507	4.52936e-05		0.000507	-0.000418491	0.000507	-0.000355918	0.000507	-0.000303911		0.000507	0.000177484	0.000507	0.00019321	0.000507	0.000157784
	0.000508	-3.84965e-05	0.000508	-5.0236e-05	0.000508	-1.99406e-06		0.000508	5.7713e-05	0.000508	9.15696e-05	0.000508	4.21706e-05		0.000508	-0.00041727	0.000508	-0.000354973	0.000508	-0.000304659		0.000508	0.000174602	0.000508	0.00019052	0.000508	0.000156058
	0.000509	-4.14575e-05	0.000509	-5.0089e-05	0.000509	-1.09401e-05		0.000509	5.3353e-05	0.000509	9.07556e-05	0.000509	4.47826e-05		0.000509	-0.000421352	0.000509	-0.000359273	0.000509	-0.000307428		0.000509	0.000180025	0.000509	0.00019344	0.000509	0.000156536
	0.00051	-3.82995e-05	0.00051	-3.7517e-05	0.00051	-2.98906e-06		0.00051	5.407e-05	0.00051	9.26746e-05	0.00051	4.45386e-05		0.00051	-0.000420142	0.00051	-0.000356165	0.00051	-0.000303852		0.00051	0.000177167	0.00051	0.000189076	0.00051	0.000157478
	0.000511	-4.04655e-05	0.000511	-3.5007e-05	0.000511	-2.08206e-06		0.000511	5.5971e-05	0.000511	9.28146e-05	0.000511	4.58476e-05		0.000511	-0.0004176	0.000511	-0.000358945	0.000511	-0.00030731		0.000511	0.000178021	0.000511	0.0001855	0.000511	0.000157025
	0.000512	-3.61455e-05	0.000512	-5.0495e-05	0.000512	-3.63606e-06		0.000512	5.1673e-05	0.000512	9.23576e-05	0.000512	4.60646e-05		0.000512	-0.000414239	0.000512	-0.000365044	0.000512	-0.000308812		0.000512	0.000175094	0.000512	0.00018763	0.000512	0.000158009
	0.000513	-4.09375e-05	0.000513	-5.2313e-05	0.000513	-3.32306e-06		0.000513	5.8138e-05	0.000513	9.07626e-05	0.000513	4.48196e-05		0.000513	-0.00041689	0.000513	-0.000351928	0.000513	-0.000302886		0.000513	0.000179774	0.000513	0.000190845	0.000513	0.000159408
	0.000514	-4.30165e-05	0.000514	-4.6104e-05	0.000514	-6.71106e-06		0.000514	5.9402e-05	0.000514	9.15456e-05	0.000514	4.49226e-05		0.000514	-0.000416819	0.000514	-0.000354924	0.000514	-0.000306123		0.000514	0.000177689	0.000514	0.000189094	0.000514	0.000154806
	0.000515	-4.10835e-05	0.000515	-4.098e-05	0.000515	-1.14581e-05		0.000515	5.4112e-05	0.000515	9.02946e-05	0.000515	4.16536e-05		0.000515	-0.000414455	0.000515	-0.000349661	0.000515	-0.000308766		0.000515	0.00017686	0.000515	0.000189753	0.000515	0.000159765
	0.000516	-3.98355e-05	0.000516	-5.3816e-05	0.000516	-1.13111e-05		0.000516	5.3933e-05	0.000516	8.92826e-05	0.000516	4.31286e-05		0.000516	-0.000417947	0.000516	-0.00035787	0.000516	-0.000302795		0.000516	0.000181089	0.000516	0.000190466	0.000516	0.000153033
	0.000517	-4.02975e-05	0.000517	-4.3059e-05	0.000517	-1.09011e-05		0.000517	5.554e-05	0.000517	8.93036e-05	0.000517	4.25026e-05		0.000517	-0.000417773	0.000517	-0.000352657	0.000517	-0.000303024		0.000517	0.000177841	0.000517	0.000187139	0.000517	0.000153783
	0.000518	-4.30965e-05	0.000518	-4.6863e-05	0.000518	-8.75306e-06		0.000518	5.8593e-05	0.000518	9.23806e-05	0.000518	4.05976e-05		0.000518	-0.000416902	0.000518	-0.000355734	0.000518	-0.000306402		0.000518	0.000178233	0.000518	0.00019161	0.000518	0.00015517
	0.000519	-4.41315e-05	0.000519	-5.3444e-05	0.000519	-7.47706e-06		0.000519	6.082e-05	0.000519	9.46846e-05	0.000519	4.04726e-05		0.000519	-0.000417048	0.000519	-0.000361662	0.000519	-0.00029787		0.000519	0.000174123	0.000519	0.000191807	0.000519	0.000153062
	0.00052	-3.94845e-05	0.00052	-5.1529e-05	0.00052	-2.92606e-06		0.00052	5.6321e-05	0.00052	9.33936e-05	0.00052	4.49476e-05		0.00052	-0.000413429	0.00052	-0.000351208	0.00052	-0.000301309		0.00052	0.000175073	0.00052	0.000194959	0.00052	0.000151711
	0.000521	-4.20835e-05	0.000521	-5.5758e-05	0.000521	-9.46206e-06		0.000521	5.9916e-05	0.000521	9.32056e-05	0.000521	4.56336e-05		0.000521	-0.000414441	0.000521	-0.000359418	0.000521	-0.000299607		0.000521	0.000174086	0.000521	0.000190385	0.000521	0.000157124
	0.000522	-4.17055e-05	0.000522	-5.0497e-05	0.000522	-1.13521e-05		0.000522	5.5364e-05	0.000522	9.26166e-05	0.000522	4.13236e-05		0.000522	-0.000414787	0.000522	-0.000354092	0.000522	-0.000309277		0.000522	0.000173143	0.000522	0.00018857	0.000522	0.000156445
	0.000523	-3.89105e-05	0.000523	-4.7491e-05	0.000523	-7.17906e-06		0.000523	5.0826e-05	0.000523	9.21086e-05	0.000523	4.35606e-05		0.000523	-0.000413823	0.000523	-0.000352419	0.000523	-0.000297935		0.000523	0.000171708	0.000523	0.000190993	0.000523	0.000157804
	0.000524	-3.91705e-05	0.000524	-4.7412e-05	0.000524	8.26939e-07		0.000524	5.2819e-05	0.000524	8.91256e-05	0.000524	4.19996e-05		0.000524	-0.000418658	0.000524	-0.000358055	0.000524	-0.000297331		0.000524	0.000173216	0.000524	0.000188704	0.000524	0.000156535
	0.000525	-3.96705e-05	0.000525	-4.041e-05	0.000525	-1.14406e-06		0.000525	5.3697e-05	0.000525	8.86706e-05	0.000525	4.30746e-05		0.000525	-0.000415418	0.000525	-0.000350066	0.000525	-0.000296949		0.000525	0.00017201	0.000525	0.000187422	0.000525	0.000156724
	0.000526	-4.08795e-05	0.000526	-4.6345e-05	0.000526	-3.62906e-06		0.000526	5.4439e-05	0.000526	9.05576e-05	0.000526	4.31796e-05		0.000526	-0.000415488	0.000526	-0.000350785	0.000526	-0.000295569		0.000526	0.000172968	0.000526	0.000187286	0.000526	0.00015983
	0.000527	-4.02765e-05	0.000527	-4.4857e-05	0.000527	-1.11806e-06		0.000527	5.1638e-05	0.000527	9.41416e-05	0.000527	4.47766e-05		0.000527	-0.000414419	0.000527	-0.000348028	0.000527	-0.000299572		0.000527	0.00017756	0.000527	0.000190921	0.000527	0.000156469
	0.000528	-3.93275e-05	0.000528	-4.2093e-05	0.000528	-3.73061e-07		0.000528	5.1698e-05	0.000528	9.51716e-05	0.000528	4.26766e-05		0.000528	-0.000414006	0.000528	-0.000346615	0.000528	-0.000299573		0.000528	0.000177487	0.000528	0.000191652	0.000528	0.000158383
	0.000529	-4.16635e-05	0.000529	-4.8492e-05	0.000529	-4.64506e-06		0.000529	5.1538e-05	0.000529	9.58686e-05	0.000529	4.23106e-05		0.000529	-0.000414591	0.000529	-0.000353404	0.000529	-0.000297317		0.000529	0.000174466	0.000529	0.000191149	0.000529	0.000156419
	0.00053	-4.23175e-05	0.00053	-5.2892e-05	0.00053	-6.55206e-06		0.00053	5.7026e-05	0.00053	9.28506e-05	0.00053	4.64666e-05		0.00053	-0.00041192	0.00053	-0.000355643	0.00053	-0.000293093		0.00053	0.000176705	0.00053	0.000190454	0.00053	0.000155516
	0.000531	-3.88905e-05	0.000531	-5.0977e-05	0.000531	-8.29206e-06		0.000531	5.6102e-05	0.000531	9.18206e-05	0.000531	4.43606e-05		0.000531	-0.000412316	0.000531	-0.000351168	0.000531	-0.000292267		0.000531	0.000175855	0.000531	0.000192006	0.000531	0.000155849
	0.000532	-4.29385e-05	0.000532	-4.8562e-05	0.000532	-3.65706e-06		0.000532	5.2332e-05	0.000532	9.33156e-05	0.000532	4.03776e-05		0.000532	-0.000414354	0.000532	-0.00034272	0.000532	-0.000299736		0.000532	0.000176876	0.000532	0.000193918	0.000532	0.000154786
	0.000533	-3.91245e-05	0.000533	-4.7726e-05	0.000533	-3.78906e-06		0.000533	5.2884e-05	0.000533	9.54496e-05	0.000533	3.98666e-05		0.000533	-0.000413959	0.000533	-0.000349243	0.000533	-0.000293295		0.000533	0.000179187	0.000533	0.000190098	0.000533	0.000160731
	0.000534	-4.17025e-05	0.000534	-4.6964e-05	0.000534	-5.92506e-06		0.000534	5.2069e-05	0.000534	9.10766e-05	0.000534	4.08566e-05		0.000534	-0.000411428	0.000534	-0.000354002	0.000534	-0.000287861		0.000534	0.000178203	0.000534	0.00019024	0.000534	0.000156316
	0.000535	-4.10995e-05	0.000535	-4.8199e-05	0.000535	-4.59606e-06		0.000535	5.4001e-05	0.000535	9.36686e-05	0.000535	3.77336e-05		0.000535	-0.00041254	0.000535	-0.000354267	0.000535	-0.000288382		0.000535	0.000175551	0.000535	0.000188301	0.000535	0.00015301
	0.000536	-4.03115e-05	0.000536	-5.2883e-05	0.000536	-7.25706e-06		0.000536	5.26e-05	0.000536	9.50616e-05	0.000536	4.14576e-05		0.000536	-0.000414488	0.000536	-0.000348415	0.000536	-0.000287829		0.000536	0.000175625	0.000536	0.000189563	0.000536	0.00015461
	0.000537	-4.16325e-05	0.000537	-5.3631e-05	0.000537	-1.66106e-06		0.000537	5.388e-05	0.000537	9.31746e-05	0.000537	4.23806e-05		0.000537	-0.000414029	0.000537	-0.000342562	0.000537	-0.000290063		0.000537	0.000174327	0.000537	0.000190815	0.000537	0.00015154
	0.000538	-4.06505e-05	0.000538	-4.3469e-05	0.000538	-8.46806e-06		0.000538	5.5193e-05	0.000538	9.32526e-05	0.000538	4.04396e-05		0.000538	-0.000416249	0.000538	-0.000352526	0.000538	-0.000286464		0.000538	0.000174802	0.000538	0.000190401	0.000538	0.000155117
	0.000539	-3.81415e-05	0.000539	-4.4932e-05	0.000539	-1.04711e-05		0.000539	5.5962e-05	0.000539	9.47286e-05	0.000539	4.23466e-05		0.000539	-0.000415911	0.000539	-0.000346053	0.000539	-0.000287169		0.000539	0.000175712	0.000539	0.00018911	0.000539	0.000155532
	0.00054	-4.04495e-05	0.00054	-5.7883e-05	0.00054	1.83694e-06		0.00054	5.5552e-05	0.00054	9.08846e-05	0.00054	3.88816e-05		0.00054	-0.000414594	0.00054	-0.00034581	0.00054	-0.00028551		0.00054	0.000178906	0.00054	0.000189538	0.00054	0.000158363
	0.000541	-3.98945e-05	0.000541	-4.9954e-05	0.000541	-4.01206e-06		0.000541	5.1457e-05	0.000541	9.11446e-05	0.000541	3.72216e-05		0.000541	-0.000410156	0.000541	-0.000357879	0.000541	-0.000290614		0.000541	0.000174178	0.000541	0.000188497	0.000541	0.000157399
	0.000542	-3.96375e-05	0.000542	-5.0474e-05	0.000542	-6.42806e-06		0.000542	5.1111e-05	0.000542	8.85556e-05	0.000542	3.94426e-05		0.000542	-0.00041595	0.000542	-0.000352913	0.000542	-0.000288863		0.000542	0.000174388	0.000542	0.000184931	0.000542	0.000154283
	0.000543	-4.11745e-05	0.000543	-5.1186e-05	0.000543	-7.95706e-06		0.000543	5.3366e-05	0.000543	9.41826e-05	0.000543	4.02306e-05		0.000543	-0.000414	0.000543	-0.000350214	0.000543	-0.000287541		0.000543	0.000173207	0.000543	0.000190759	0.000543	0.000155621
	0.000544	-4.13905e-05	0.000544	-4.9276e-05	0.000544	-3.45061e-07		0.000544	5.5218e-05	0.000544	9.46296e-05	0.000544	4.40036e-05		0.000544	-0.000412848	0.000544	-0.000355909	0.000544	-0.000288815		0.000544	0.000172852	0.000544	0.000188369	0.000544	0.000157035
	0.000545	-3.92335e-05	0.000545	-4.5191e-05	0.000545	-3.84606e-06		0.000545	5.3337e-05	0.000545	9.31036e-05	0.000545	4.37596e-05		0.000545	-0.000410942	0.000545	-0.000350421	0.000545	-0.000281494		0.000545	0.000181138	0.000545	0.000193053	0.000545	0.00015525
	0.000546	-4.30925e-05	0.000546	-4.4684e-05	0.000546	-5.45106e-06		0.000546	5.1681e-05	0.000546	9.20096e-05	0.000546	4.42466e-05		0.000546	-0.000411464	0.000546	-0.000357133	0.000546	-0.000285961		0.000546	0.000181516	0.000546	0.000192317	0.000546	0.000154343
	0.000547	-4.19845e-05	0.000547	-4.335e-05	0.000547	-5.80006e-06		0.000547	5.1286e-05	0.000547	8.92766e-05	0.000547	4.50356e-05		0.000547	-0.000410498	0.000547	-0.000346125	0.000547	-0.000285914		0.000547	0.000177044	0.000547	0.000190918	0.000547	0.000153427
	0.000548	-3.68935e-05	0.000548	-5.3658e-05	0.000548	-7.58906e-06		0.000548	5.4793e-05	0.000548	9.03346e-05	0.000548	4.17226e-05		0.000548	-0.00041049	0.000548	-0.000350453	0.000548	-0.000290237		0.000548	0.00017411	0.000548	0.000191754	0.000548	0.000158195
	0.000549	-3.88125e-05	0.000549	-5.8507e-05	0.000549	-4.29506e-06		0.000549	5.1805e-05	0.000549	9.17896e-05	0.000549	4.31626e-05		0.000549	-0.000410788	0.000549	-0.000343593	0.000549	-0.000287789		0.000549	0.000178603	0.000549	0.000189294	0.000549	0.000156118
	0.00055	-3.84735e-05	0.00055	-4.4024e-05	0.00055	-3.55306e-06		0.00055	5.6467e-05	0.00055	9.18446e-05	0.00055	4.49376e-05		0.00055	-0.000411166	0.00055	-0.000353786	0.00055	-0.000289354		0.00055	0.000174314	0.00055	0.000190085	0.00055	0.000156886
	0.000551	-3.98365e-05	0.000551	-5.633e-05	0.000551	-1.13606e-06		0.000551	5.458e-05	0.000551	9.37516e-05	0.000551	4.48256e-05		0.000551	-0.000413116	0.000551	-0.000346233	0.000551	-0.00028679		0.000551	0.000177664	0.000551	0.000191417	0.000551	0.000155925
	0.000552	-4.54905e-05	0.000552	-5.2263e-05	0.000552	-1.02611e-05		0.000552	5.313e-05	0.000552	9.36196e-05	0.000552	4.47666e-05		0.000552	-0.000411242	0.000552	-0.000345927	0.000552	-0.000285395		0.000552	0.000179616	0.000552	0.000189164	0.000552	0.000156138
	0.000553	-4.33355e-05	0.000553	-5.4751e-05	0.000553	-3.26906e-06		0.000553	5.1156e-05	0.000553	8.86836e-05	0.000553	4.53226e-05		0.000553	-0.000410394	0.000553	-0.000342212	0.000553	-0.000280345		0.000553	0.000174409	0.000553	0.000189738	0.000553	0.000156785
	0.000554	-4.25965e-05	0.000554	-4.736e-05	0.000554	-1.14306e-06		0.000554	5.1332e-05	0.000554	9.12196e-05	0.000554	4.74906e-05		0.000554	-0.000410745	0.000554	-0.000345261	0.000554	-0.000285825		0.000554	0.000171364	0.000554	0.00018958	0.000554	0.000151002
	0.000555	-4.15805e-05	0.000555	-4.9228e-05	0.000555	-1.32591e-05		0.000555	5.3581e-05	0.000555	8.88756e-05	0.000555	4.45756e-05		0.000555	-0.000412988	0.000555	-0.000343953	0.000555	-0.000282756		0.000555	0.000175788	0.000555	0.00018682	0.000555	0.000152833
	0.000556	-3.93395e-05	0.000556	-5.8887e-05	0.000556	-5.57006e-06		0.000556	6.1357e-05	0.000556	9.03156e-05	0.000556	4.28686e-05		0.000556	-0.000413526	0.000556	-0.000357268	0.000556	-0.000281299		0.000556	0.000173175	0.000556	0.000188868	0.000556	0.000155445
	0.000557	-4.36875e-05	0.000557	-5.2718e-05	0.000557	-2.47506e-06		0.000557	5.4602e-05	0.000557	9.00716e-05	0.000557	4.25556e-05		0.000557	-0.000412306	0.000557	-0.000347399	0.000557	-0.000277166		0.000557	0.000173109	0.000557	0.000187536	0.000557	0.000157369
	0.000558	-4.03825e-05	0.000558	-4.9945e-05	0.000558	-8.59061e-07		0.000558	4.9011e-05	0.000558	9.18016e-05	0.000558	4.27046e-05		0.000558	-0.000407128	0.000558	-0.00035232	0.000558	-0.000281417		0.000558	0.00017186	0.000558	0.000192501	0.000558	0.000157967
	0.000559	-4.39335e-05	0.000559	-5.3888e-05	0.000559	-1.32506e-06		0.000559	5.2996e-05	0.000559	9.21466e-05	0.000559	4.34806e-05		0.000559	-0.000411903	0.000559	-0.000345365	0.000559	-0.000284427		0.000559	0.000175355	0.000559	0.000189122	0.000559	0.00015828
	0.00056	-4.17645e-05	0.00056	-4.8868e-05	0.00056	2.94939e-07		0.00056	5.5701e-05	0.00056	9.09556e-05	0.00056	4.40666e-05		0.00056	-0.000405219	0.00056	-0.000335595	0.00056	-0.000280917		0.00056	0.000173085	0.00056	0.000193307	0.00056	0.000155232
	0.000561	-4.01135e-05	0.000561	-3.9472e-05	0.000561	-6.01606e-06		0.000561	5.3693e-05	0.000561	9.01246e-05	0.000561	4.38126e-05		0.000561	-0.000408799	0.000561	-0.000341132	0.000561	-0.000287961		0.000561	0.000176788	0.000561	0.000188581	0.000561	0.000159219
	0.000562	-4.27685e-05	0.000562	-5.2741e-05	0.000562	-4.30006e-06		0.000562	5.3326e-05	0.000562	9.05236e-05	0.000562	4.01706e-05		0.000562	-0.000407644	0.000562	-0.000345972	0.000562	-0.000287265		0.000562	0.000177037	0.000562	0.000192731	0.000562	0.000157154
	0.000563	-4.35785e-05	0.000563	-4.7392e-05	0.000563	-2.78106e-06		0.000563	5.2131e-05	0.000563	9.10796e-05	0.000563	4.05176e-05		0.000563	-0.00040456	0.000563	-0.00034218	0.000563	-0.000281799		0.000563	0.000175277	0.000563	0.000189683	0.000563	0.000152767
	0.000564	-4.10315e-05	0.000564	-4.2345e-05	0.000564	-1.21481e-05		0.000564	5.0774e-05	0.000564	9.08056e-05	0.000564	4.35336e-05		0.000564	-0.000405976	0.000564	-0.000339729	0.000564	-0.000279622		0.000564	0.000173024	0.000564	0.000188875	0.000564	0.000150364
	0.000565	-4.05055e-05	0.000565	-5.5485e-05	0.000565	-7.07606e-06		0.000565	5.3662e-05	0.000565	9.26586e-05	0.000565	4.43866e-05		0.000565	-0.000405857	0.000565	-0.000342243	0.000565	-0.000275988		0.000565	0.000172366	0.000565	0.000188186	0.000565	0.000153508
	0.000566	-4.16155e-05	0.000566	-4.1532e-05	0.000566	-3.99706e-06		0.000566	5.3213e-05	0.000566	9.23986e-05	0.000566	4.51416e-05		0.000566	-0.000407061	0.000566	-0.00034299	0.000566	-0.000274774		0.000566	0.000175509	0.000566	0.000186147	0.000566	0.000157245
	0.000567	-4.35445e-05	0.000567	-3.9171e-05	0.000567	-7.11706e-06		0.000567	5.0718e-05	0.000567	8.98066e-05	0.000567	4.22696e-05		0.000567	-0.000407809	0.000567	-0.000338181	0.000567	-0.000279947		0.000567	0.000178096	0.000567	0.000188107	0.000567	0.000156228
	0.000568	-4.09425e-05	0.000568	-4.4912e-05	0.000568	-1.82806e-06		0.000568	4.99e-05	0.000568	9.02316e-05	0.000568	4.09936e-05		0.000568	-0.000409116	0.000568	-0.000348632	0.000568	-0.000280974		0.000568	0.000177316	0.000568	0.000190324	0.000568	0.000152742
	0.000569	-4.38405e-05	0.000569	-4.7872e-05	0.000569	-3.65006e-06		0.000569	5.2601e-05	0.000569	9.39716e-05	0.000569	3.95796e-05		0.000569	-0.000406687	0.000569	-0.000340651	0.000569	-0.000279905		0.000569	0.00017312	0.000569	0.000190378	0.000569	0.000155315
	0.00057	-4.39385e-05	0.00057	-4.6815e-05	0.00057	-2.07106e-06		0.00057	5.6086e-05	0.00057	9.45276e-05	0.00057	4.22196e-05		0.00057	-0.000405009	0.00057	-0.000333481	0.00057	-0.000277247		0.00057	0.000174589	0.00057	0.000187508	0.00057	0.00015266
	0.000571	-4.06335e-05	0.000571	-5.1813e-05	0.000571	-5.94806e-06		0.000571	5.6295e-05	0.000571	9.12076e-05	0.000571	4.46616e-05		0.000571	-0.000406255	0.000571	-0.00033313	0.000571	-0.000274098		0.000571	0.000172727	0.000571	0.000188423	0.000571	0.000152904
	0.000572	-4.24925e-05	0.000572	-4.9566e-05	0.000572	-5.74706e-06		0.000572	5.1746e-05	0.000572	8.83286e-05	0.000572	4.41766e-05		0.000572	-0.000408727	0.000572	-0.000332379	0.000572	-0.000275876		0.000572	0.000173297	0.000572	0.000185524	0.000572	0.000152565
	0.000573	-4.01305e-05	0.000573	-5.9507e-05	0.000573	-8.26806e-06		0.000573	5.1996e-05	0.000573	9.08856e-05	0.000573	4.56966e-05		0.000573	-0.000406126	0.000573	-0.000339778	0.000573	-0.000275147		0.000573	0.000172486	0.000573	0.000186483	0.000573	0.000151309
	0.000574	-4.00555e-05	0.000574	-5.6952e-05	0.000574	-7.86206e-06		0.000574	5.3846e-05	0.000574	8.55836e-05	0.000574	4.06396e-05		0.000574	-0.000408446	0.000574	-0.000340381	0.000574	-0.00027556		0.000574	0.000172327	0.000574	0.000191371	0.000574	0.000151001
	0.000575	-3.90485e-05	0.000575	-5.2331e-05	0.000575	-8.50106e-06		0.000575	5.7399e-05	0.000575	8.51026e-05	0.000575	4.27016e-05		0.000575	-0.00040806	0.000575	-0.00033061	0.000575	-0.000267713		0.000575	0.000171616	0.000575	0.000194576	0.000575	0.000152987
	0.000576	-4.10965e-05	0.000576	-4.3758e-05	0.000576	-1.82506e-06		0.000576	5.4877e-05	0.000576	9.13726e-05	0.000576	4.51666e-05		0.000576	-0.000406972	0.000576	-0.000335411	0.000576	-0.000272886		0.000576	0.000173928	0.000576	0.000191185	0.000576	0.000150985
	0.000577	-4.13665e-05	0.000577	-4.9616e-05	0.000577	-7.28406e-06		0.000577	5.7017e-05	0.000577	9.21236e-05	0.000577	4.38216e-05		0.000577	-0.00040761	0.000577	-0.000334925	0.000577	-0.000277048		0.000577	0.000173778	0.000577	0.000187162	0.000577	0.000152475
	0.000578	-3.97835e-05	0.000578	-4.5121e-05	0.000578	-5.71206e-06		0.000578	5.7799e-05	0.000578	8.63976e-05	0.000578	4.00956e-05		0.000578	-0.000408195	0.000578	-0.000337399	0.000578	-0.000271908		0.000578	0.000171522	0.000578	0.000191032	0.000578	0.000150419
	0.000579	-3.93075e-05	0.000579	-5.033e-05	0.000579	-3.92206e-06		0.000579	5.2062e-05	0.000579	8.56786e-05	0.000579	4.12386e-05		0.000579	-0.000403348	0.000579	-0.000333647	0.000579	-0.000276408		0.000579	0.000176549	0.000579	0.000187056	0.000579	0.000146892
	0.00058	-4.30845e-05	0.00058	-4.9927e-05	0.00058	-1.34606e-06		0.00058	5.7465e-05	0.00058	8.95356e-05	0.00058	4.34066e-05		0.00058	-0.000400682	0.00058	-0.000333944	0.00058	-0.000271327		0.00058	0.00017648	0.00058	0.000189317	0.00058	0.000151852
	0.000581	-3.99815e-05	0.000581	-3.8995e-05	0.000581	9.70939e-07		0.000581	5.5081e-05	0.000581	9.10586e-05	0.000581	4.16356e-05		0.000581	-0.000405763	0.000581	-0.000344857	0.000581	-0.000268178		0.000581	0.000172527	0.000581	0.000191775	0.000581	0.000151285
	0.000582	-4.33195e-05	0.000582	-4.7992e-05	0.000582	-3.70606e-06		0.000582	5.4086e-05	0.000582	8.65786e-05	0.000582	4.13506e-05		0.000582	-0.000408634	0.000582	-0.000328177	0.000582	-0.000274535		0.000582	0.000174379	0.000582	0.000191954	0.000582	0.000150946
	0.000583	-4.40175e-05	0.000583	-6.0016e-05	0.000583	-4.03306e-06		0.000583	5.7125e-05	0.000583	8.59126e-05	0.000583	3.88816e-05		0.000583	-0.000407341	0.000583	-0.000338519	0.000583	-0.000273273		0.000583	0.000172456	0.000583	0.000193951	0.000583	0.000150044
	0.000584	-4.45445e-05	0.000584	-5.6982e-05	0.000584	-8.03506e-06		0.000584	5.4744e-05	0.000584	8.67626e-05	0.000584	3.78216e-05		0.000584	-0.000403305	0.000584	-0.000332752	0.000584	-0.000273138		0.000584	0.000170291	0.000584	0.000189505	0.000584	0.00015179
	0.000585	-4.11935e-05	0.000585	-4.3542e-05	0.000585	-4.77706e-06		0.000585	5.1418e-05	0.000585	9.29266e-05	0.000585	4.51976e-05		0.000585	-0.00040511	0.000585	-0.000330246	0.000585	-0.000269007		0.000585	0.000171613	0.000585	0.00018599	0.000585	0.00014913
	0.000586	-4.36715e-05	0.000586	-4.8487e-05	0.000586	9.21939e-07		0.000586	5.3989e-05	0.000586	9.03966e-05	0.000586	4.20506e-05		0.000586	-0.000404612	0.000586	-0.000329698	0.000586	-0.000273627		0.000586	0.000170898	0.000586	0.000185986	0.000586	0.000150749
	0.000587	-3.92645e-05	0.000587	-5.9277e-05	0.000587	-9.21706e-06		0.000587	5.8003e-05	0.000587	9.00736e-05	0.000587	3.95266e-05		0.000587	-0.000398491	0.000587	-0.00032654	0.000587	-0.0002759		0.000587	0.000174087	0.000587	0.000190218	0.000587	0.000150387
	0.000588	-4.24835e-05	0.000588	-4.9519e-05	0.000588	-8.60506e-06		0.000588	5.5987e-05	0.000588	8.92876e-05	0.000588	4.30916e-05		0.000588	-0.000402569	0.000588	-0.000334561	0.000588	-0.000274568		0.000588	0.000175332	0.000588	0.000190849	0.000588	0.000152538
	0.000589	-4.01235e-05	0.000589	-5.3171e-05	0.000589	-2.52906e-06		0.000589	5.4177e-05	0.000589	9.21746e-05	0.000589	4.17296e-05		0.000589	-0.00040508	0.000589	-0.000336109	0.000589	-0.000273293		0.000589	0.000176869	0.000589	0.000188135	0.000589	0.000152876
	0.00059	-3.86905e-05	0.00059	-5.1371e-05	0.00059	-9.12106e-06		0.00059	5.3878e-05	0.00059	8.96036e-05	0.00059	4.42296e-05		0.00059	-0.000403944	0.00059	-0.000338402	0.00059	-0.000271861		0.00059	0.000173155	0.00059	0.000188393	0.00059	0.000151943
	0.000591	-4.37465e-05	0.000591	-4.6126e-05	0.000591	-1.22731e-05		0.000591	5.0375e-05	0.000591	8.80496e-05	0.000591	4.77276e-05		0.000591	-0.000405662	0.000591	-0.000336288	0.000591	-0.000270001		0.000591	0.000176366	0.000591	0.00019075	0.000591	0.000154251
	0.000592	-3.86185e-05	0.000592	-5.0564e-05	0.000592	-1.95906e-06		0.000592	4.8496e-05	0.000592	8.68216e-05	0.000592	3.96666e-05		0.000592	-0.000401536	0.000592	-0.000337777	0.000592	-0.000273879		0.000592	0.000174271	0.000592	0.000189598	0.000592	0.000151836
	0.000593	-4.03325e-05	0.000593	-5.0848e-05	0.000593	-4.05306e-06		0.000593	4.8473e-05	0.000593	8.90216e-05	0.000593	4.29186e-05		0.000593	-0.00040493	0.000593	-0.00033058	0.000593	-0.000272079		0.000593	0.000178855	0.000593	0.0001885	0.000593	0.00015235
	0.000594	-3.57925e-05	0.000594	-5.4082e-05	0.000594	-5.22206e-06		0.000594	5.1211e-05	0.000594	8.78376e-05	0.000594	4.31156e-05		0.000594	-0.00040033	0.000594	-0.000332068	0.000594	-0.000268208		0.000594	0.000173924	0.000594	0.000185672	0.000594	0.000153425
	0.000595	-3.87525e-05	0.000595	-5.1331e-05	0.000595	-9.33606e-06		0.000595	4.9939e-05	0.000595	8.87956e-05	0.000595	4.51906e-05		0.000595	-0.000403093	0.000595	-0.000341286	0.000595	-0.000266985		0.000595	0.000179117	0.000595	0.000187494	0.000595	0.000153141
	0.000596	-4.18635e-05	0.000596	-4.5592e-05	0.000596	-7.89506e-06		0.000596	5.4724e-05	0.000596	8.68656e-05	0.000596	4.14286e-05		0.000596	-0.000407595	0.000596	-0.000333467	0.000596	-0.00026893		0.000596	0.000174351	0.000596	0.000188873	0.000596	0.000156473
	0.000597	-3.87415e-05	0.000597	-3.6104e-05	0.000597	-6.15506e-06		0.000597	5.251e-05	0.000597	9.01806e-05	0.000597	4.13736e-05		0.000597	-0.000405229	0.000597	-0.000324817	0.000597	-0.000268337		0.000597	0.000179365	0.000597	0.00018972	0.000597	0.000154877
	0.000598	-4.07895e-05	0.000598	-4.2875e-05	0.000598	-5.52106e-06		0.000598	5.0387e-05	0.000598	9.23886e-05	0.000598	4.05796e-05		0.000598	-0.000403408	0.000598	-0.000324992	0.000598	-0.000268502		0.000598	0.000173986	0.000598	0.000187029	0.000598	0.000153621
	0.000599	-4.43415e-05	0.000599	-4.1135e-05	0.000599	-6.69706e-06		0.000599	5.5472e-05	0.000599	8.98276e-05	0.000599	4.46986e-05		0.000599	-0.000401037	0.000599	-0.000328884	0.000599	-0.000271668		0.000599	0.000171038	0.000599	0.000181789	0.000599	0.000152238
	0.0006	-4.39025e-05	0.0006	-4.2151e-05	0.0006	-4.38606e-06		0.0006	5.1532e-05	0.0006	8.76916e-05	0.0006	4.58356e-05		0.0006	-0.000401445	0.0006	-0.00034605	0.0006	-0.000267587		0.0006	0.000170201	0.0006	0.000185389	0.0006	0.000152797
	0.000601	-4.17335e-05	0.000601	-5.0619e-05	0.000601	-9.71206e-06		0.000601	5.5373e-05	0.000601	8.97726e-05	0.000601	4.25476e-05		0.000601	-0.000399151	0.000601	-0.000335897	0.000601	-0.000263764		0.000601	0.000171095	0.000601	0.000182989	0.000601	0.000152444
	0.000602	-4.33465e-05	0.000602	-4.4089e-05	0.000602	-8.03506e-06		0.000602	5.0589e-05	0.000602	8.97456e-05	0.000602	3.99206e-05		0.000602	-0.0003982	0.000602	-0.000333477	0.000602	-0.000261652		0.000602	0.000171273	0.000602	0.000189037	0.000602	0.000151762
	0.000603	-4.17965e-05	0.000603	-4.2798e-05	0.000603	-9.19606e-06		0.000603	5.0588e-05	0.000603	8.74906e-05	0.000603	4.04036e-05		0.000603	-0.000399847	0.000603	-0.00032784	0.000603	-0.000268454		0.000603	0.000169713	0.000603	0.000187194	0.000603	0.000151172
	0.000604	-4.33435e-05	0.000604	-4.3271e-05	0.000604	-6.44806e-06		0.000604	5.2038e-05	0.000604	9.08236e-05	0.000604	4.45926e-05		0.000604	-0.00040321	0.000604	-0.000325838	0.000604	-0.000263239		0.000604	0.000172296	0.000604	0.000185444	0.000604	0.000149317
	0.000605	-4.10865e-05	0.000605	-4.2875e-05	0.000605	-9.63606e-06		0.000605	4.8878e-05	0.000605	9.12666e-05	0.000605	4.19236e-05		0.000605	-0.000410008	0.000605	-0.000344817	0.000605	-0.000263588		0.000605	0.000169285	0.000605	0.000186802	0.000605	0.000152831
	0.000606	-4.31755e-05	0.000606	-3.2661e-05	0.000606	-4.02606e-06		0.000606	5.2807e-05	0.000606	9.07246e-05	0.000606	4.54176e-05		0.000606	-0.00040587	0.000606	-0.000337143	0.000606	-0.000263284		0.000606	0.00017218	0.000606	0.000190457	0.000606	0.000149466
	0.000607	-3.77105e-05	0.000607	-4.1007e-05	0.000607	-5.48406e-06		0.000607	5.0992e-05	0.000607	9.25366e-05	0.000607	3.99816e-05		0.000607	-0.000403424	0.000607	-0.000327485	0.000607	-0.000262213		0.000607	0.000172929	0.000607	0.000186261	0.000607	0.000151541
	0.000608	-3.85655e-05	0.000608	-4.4251e-05	0.000608	-8.03506e-06		0.000608	5.0601e-05	0.000608	9.38866e-05	0.000608	4.26526e-05		0.000608	-0.000400062	0.000608	-0.000325168	0.000608	-0.000265377		0.000608	0.000172942	0.000608	0.000187349	0.000608	0.000153185
	0.000609	-3.97775e-05	0.000609	-5.9027e-05	0.000609	2.03694e-06		0.000609	5.2664e-05	0.000609	9.06306e-05	0.000609	4.01966e-05		0.000609	-0.000401461	0.000609	-0.00032398	0.000609	-0.000261715		0.000609	0.000172983	0.000609	0.000187503	0.000609	0.000151357
	0.00061	-3.97765e-05	0.00061	-4.8586e-05	0.00061	-7.20506e-06		0.00061	5.0733e-05	0.00061	8.74556e-05	0.00061	4.41926e-05		0.00061	-0.000400209	0.00061	-0.000325838	0.00061	-0.000261286		0.00061	0.000175461	0.00061	0.000186041	0.00061	0.000151718
	0.000611	-4.08705e-05	0.000611	-4.7895e-05	0.000611	-3.56106e-06		0.000611	5.0407e-05	0.000611	9.14866e-05	0.000611	4.23556e-05		0.000611	-0.000402365	0.000611	-0.000330827	0.000611	-0.000266159		0.000611	0.000175392	0.000611	0.000187391	0.000611	0.000152806
	0.000612	-3.88155e-05	0.000612	-4.8255e-05	0.000612	-5.51606e-06		0.000612	5.0165e-05	0.000612	9.31356e-05	0.000612	4.04216e-05		0.000612	-0.00040431	0.000612	-0.000331583	0.000612	-0.000258378		0.000612	0.000173456	0.000612	0.000186262	0.000612	0.000153374
	0.000613	-4.19505e-05	0.000613	-5.0923e-05	0.000613	-2.78206e-06		0.000613	5.2428e-05	0.000613	9.07516e-05	0.000613	3.95906e-05		0.000613	-0.000401053	0.000613	-0.000331565	0.000613	-0.000262074		0.000613	0.000172127	0.000613	0.000188762	0.000613	0.000151798
	0.000614	-3.69975e-05	0.000614	-4.3997e-05	0.000614	-2.05806e-06		0.000614	5.6936e-05	0.000614	9.14946e-05	0.000614	4.21666e-05		0.000614	-0.000400218	0.000614	-0.000322055	0.000614	-0.000257054		0.000614	0.00017562	0.000614	0.000185289	0.000614	0.000150042
	0.000615	-3.66075e-05	0.000615	-4.6223e-05	0.000615	-4.58506e-06		0.000615	5.4981e-05	0.000615	8.96386e-05	0.000615	4.03296e-05		0.000615	-0.000400515	0.000615	-0.000337418	0.000615	-0.00025896		0.000615	0.000172794	0.000615	0.000185742	0.000615	0.000153859
	0.000616	-3.98075e-05	0.000616	-4.6052e-05	0.000616	-4.83061e-07		0.000616	5.9286e-05	0.000616	8.86796e-05	0.000616	4.44386e-05		0.000616	-0.000399818	0.000616	-0.000323765	0.000616	-0.000262491		0.000616	0.000173368	0.000616	0.000188855	0.000616	0.000156388
	0.000617	-3.83615e-05	0.000617	-4.9035e-05	0.000617	-4.83406e-06		0.000617	5.8336e-05	0.000617	8.91106e-05	0.000617	4.26466e-05		0.000617	-0.000398886	0.000617	-0.000328052	0.000617	-0.000263335		0.000617	0.000174438	0.000617	0.000185203	0.000617	0.000149742
	0.000618	-4.01385e-05	0.000618	-5.4629e-05	0.000618	-7.31106e-06		0.000618	5.589e-05	0.000618	8.57446e-05	0.000618	3.78216e-05		0.000618	-0.000399592	0.000618	-0.000328331	0.000618	-0.000260111		0.000618	0.000173455	0.000618	0.000185494	0.000618	0.000151676
	0.000619	-3.96625e-05	0.000619	-4.8037e-05	0.000619	-8.13806e-06		0.000619	5.3938e-05	0.000619	9.39186e-05	0.000619	3.91136e-05		0.000619	-0.000398348	0.000619	-0.000326608	0.000619	-0.000255519		0.000619	0.000168072	0.000619	0.000190296	0.000619	0.000148536
	0.00062	-4.22855e-05	0.00062	-5.1522e-05	0.00062	-4.84906e-06		0.00062	5.264e-05	0.00062	9.15896e-05	0.00062	4.11176e-05		0.00062	-0.000398978	0.00062	-0.000318731	0.00062	-0.000247684		0.00062	0.000172444	0.00062	0.000188255	0.00062	0.000153354
	0.000621	-3.97495e-05	0.000621	-5.2786e-05	0.000621	-2.28706e-06		0.000621	5.1953e-05	0.000621	8.90476e-05	0.000621	3.83566e-05		0.000621	-0.000396913	0.000621	-0.000328718	0.000621	-0.000255491		0.000621	0.00016848	0.000621	0.000187022	0.000621	0.000149415
	0.000622	-3.75515e-05	0.000622	-4.6696e-05	0.000622	-9.35706e-06		0.000622	5.0576e-05	0.000622	8.76906e-05	0.000622	4.42656e-05		0.000622	-0.00039795	0.000622	-0.000327237	0.000622	-0.000261528		0.000622	0.000173854	0.000622	0.000188563	0.000622	0.000151594
	0.000623	-3.87135e-05	0.000623	-4.8009e-05	0.000623	-4.31906e-06		0.000623	5.1113e-05	0.000623	8.70496e-05	0.000623	4.00516e-05		0.000623	-0.000400259	0.000623	-0.000325551	0.000623	-0.000264779		0.000623	0.000171614	0.000623	0.000187215	0.000623	0.000150876
	0.000624	-3.95485e-05	0.000624	-6.3786e-05	0.000624	-1.08471e-05		0.000624	5.095e-05	0.000624	8.91346e-05	0.000624	3.96076e-05		0.000624	-0.0003976	0.000624	-0.000323608	0.000624	-0.000258267		0.000624	0.000177259	0.000624	0.000187043	0.000624	0.0001535
	0.000625	-4.14545e-05	0.000625	-5.2867e-05	0.000625	-6.85606e-06		0.000625	5.1313e-05	0.000625	8.94536e-05	0.000625	4.24626e-05		0.000625	-0.000400786	0.000625	-0.000326693	0.000625	-0.000262539		0.000625	0.000173943	0.000625	0.000187485	0.000625	0.000151109
	0.000626	-4.07105e-05	0.000626	-5.1878e-05	0.000626	-7.68006e-06		0.000626	5.2078e-05	0.000626	9.06086e-05	0.000626	4.20726e-05		0.000626	-0.00039949	0.000626	-0.000320728	0.000626	-0.000262398		0.000626	0.000174211	0.000626	0.000186156	0.000626	0.000153496
	0.000627	-4.23885e-05	0.000627	-5.2887e-05	0.000627	-8.80706e-06		0.000627	5.3193e-05	0.000627	8.93116e-05	0.000627	3.99466e-05		0.000627	-0.000397437	0.000627	-0.000320144	0.000627	-0.000258762		0.000627	0.000171735	0.000627	0.000189892	0.000627	0.000151147
	0.000628	-4.27615e-05	0.000628	-4.6935e-05	0.000628	-1.49181e-05		0.000628	5.3914e-05	0.000628	8.78446e-05	0.000628	3.96346e-05		0.000628	-0.00039771	0.000628	-0.000315123	0.000628	-0.000254201		0.000628	0.000169354	0.000628	0.000185018	0.000628	0.000148773
	0.000629	-3.64605e-05	0.000629	-4.798e-05	0.000629	-7.31206e-06		0.000629	5.422e-05	0.000629	9.29416e-05	0.000629	3.88766e-05		0.000629	-0.000394981	0.000629	-0.000331656	0.000629	-0.00025586		0.000629	0.000171708	0.000629	0.000185549	0.000629	0.000149069
	0.00063	-4.09775e-05	0.00063	-4.8965e-05	0.00063	-4.49906e-06		0.00063	5.558e-05	0.00063	8.77966e-05	0.00063	4.27126e-05		0.00063	-0.00039479	0.00063	-0.000320454	0.00063	-0.000255285		0.00063	0.000168351	0.00063	0.00018676	0.00063	0.000151045
	0.000631	-4.34705e-05	0.000631	-5.2437e-05	0.000631	-1.54306e-06		0.000631	5.1808e-05	0.000631	8.76016e-05	0.000631	4.09326e-05		0.000631	-0.000396509	0.000631	-0.000304141	0.000631	-0.00025784		0.000631	0.00017248	0.000631	0.000189353	0.000631	0.000152062
	0.000632	-4.32725e-05	0.000632	-5.2701e-05	0.000632	2.50894e-06		0.000632	4.6821e-05	0.000632	8.90366e-05	0.000632	4.25286e-05		0.000632	-0.00039991	0.000632	-0.000315861	0.000632	-0.000257734		0.000632	0.000172456	0.000632	0.00018672	0.000632	0.000154271
	0.000633	-4.24465e-05	0.000633	-3.89e-05	0.000633	3.75294e-06		0.000633	4.8715e-05	0.000633	8.76086e-05	0.000633	4.18606e-05		0.000633	-0.000396126	0.000633	-0.000308056	0.000633	-0.000256579		0.000633	0.000169067	0.000633	0.000185332	0.000633	0.000154638
	0.000634	-4.28795e-05	0.000634	-3.5027e-05	0.000634	-3.52606e-06		0.000634	5.111e-05	0.000634	8.51846e-05	0.000634	3.87806e-05		0.000634	-0.000394167	0.000634	-0.000316788	0.000634	-0.000250334		0.000634	0.000172932	0.000634	0.000183242	0.000634	0.000150822
	0.000635	-3.78475e-05	0.000635	-4.194e-05	0.000635	-4.54906e-06		0.000635	5.3235e-05	0.000635	8.85926e-05	0.000635	4.28956e-05		0.000635	-0.000396461	0.000635	-0.000321462	0.000635	-0.000253497		0.000635	0.000169211	0.000635	0.000181994	0.000635	0.000151156
	0.000636	-3.96355e-05	0.000636	-3.9668e-05	0.000636	-5.96206e-06		0.000636	4.884e-05	0.000636	9.39586e-05	0.000636	4.25926e-05		0.000636	-0.000398931	0.000636	-0.000308231	0.000636	-0.000247943		0.000636	0.00016539	0.000636	0.000181231	0.000636	0.000150302
	0.000637	-4.19535e-05	0.000637	-4.985e-05	0.000637	-9.72006e-06		0.000637	5.3143e-05	0.000637	8.85496e-05	0.000637	4.19426e-05		0.000637	-0.000395579	0.000637	-0.000319329	0.000637	-0.000256908		0.000637	0.000169449	0.000637	0.000184057	0.000637	0.000147942
	0.000638	-4.15335e-05	0.000638	-5.7788e-05	0.000638	-1.92406e-06		0.000638	5.298e-05	0.000638	8.82976e-05	0.000638	4.00946e-05		0.000638	-0.000397859	0.000638	-0.000322231	0.000638	-0.000250116		0.000638	0.000173785	0.000638	0.000182459	0.000638	0.000146328
	0.000639	-4.22415e-05	0.000639	-5.2867e-05	0.000639	-2.64106e-06		0.000639	5.0168e-05	0.000639	9.01376e-05	0.000639	3.65906e-05		0.000639	-0.000401535	0.000639	-0.000323715	0.000639	-0.000254496		0.000639	0.000171424	0.000639	0.000187067	0.000639	0.000150507
	0.00064	-3.96665e-05	0.00064	-4.285e-05	0.00064	-6.65606e-06		0.00064	5.2638e-05	0.00064	8.87806e-05	0.00064	4.20906e-05		0.00064	-0.000398737	0.00064	-0.000318159	0.00064	-0.000251188		0.00064	0.000171942	0.00064	0.00018455	0.00064	0.000150049
	0.000641	-4.05675e-05	0.000641	-4.3756e-05	0.000641	-5.94606e-06		0.000641	5.0127e-05	0.000641	8.66796e-05	0.000641	4.22026e-05		0.000641	-0.00039619	0.000641	-0.000313562	0.000641	-0.000252467		0.000641	0.000176201	0.000641	0.000187412	0.000641	0.000148564
	0.000642	-4.44545e-05	0.000642	-4.534e-05	0.000642	-7.00606e-06		0.000642	5.1194e-05	0.000642	8.82426e-05	0.000642	4.01306e-05		0.000642	-0.000396179	0.000642	-0.000308987	0.000642	-0.000249226		0.000642	0.000171521	0.000642	0.000189083	0.000642	0.000148663
	0.000643	-4.46865e-05	0.000643	-4.2751e-05	0.000643	-3.39806e-06		0.000643	5.0738e-05	0.000643	8.96946e-05	0.000643	4.15336e-05		0.000643	-0.000396804	0.000643	-0.000324651	0.000643	-0.000248489		0.000643	0.000172395	0.000643	0.000189699	0.000643	0.000149428
	0.000644	-4.02935e-05	0.000644	-4.6788e-05	0.000644	-3.85906e-06		0.000644	5.2227e-05	0.000644	8.81536e-05	0.000644	3.76316e-05		0.000644	-0.000394452	0.000644	-0.000332371	0.000644	-0.000243131		0.000644	0.000172752	0.000644	0.00018968	0.000644	0.000149968
	0.000645	-4.02805e-05	0.000645	-4.6482e-05	0.000645	-1.39311e-05		0.000645	5.1321e-05	0.000645	8.79836e-05	0.000645	3.84046e-05		0.000645	-0.000398773	0.000645	-0.000315924	0.000645	-0.000250381		0.000645	0.000174552	0.000645	0.000189665	0.000645	0.000155219
	0.000646	-3.97655e-05	0.000646	-5.3537e-05	0.000646	-8.59206e-06		0.000646	5.0064e-05	0.000646	8.95406e-05	0.000646	4.02756e-05		0.000646	-0.00039675	0.000646	-0.000320679	0.000646	-0.000245051		0.000646	0.000169956	0.000646	0.000188415	0.000646	0.000147194
	0.000647	-4.35055e-05	0.000647	-4.7638e-05	0.000647	-1.05771e-05		0.000647	5.1428e-05	0.000647	8.92406e-05	0.000647	3.92876e-05		0.000647	-0.000396935	0.000647	-0.000311898	0.000647	-0.000247878		0.000647	0.000169319	0.000647	0.00018968	0.000647	0.000146186
	0.000648	-4.29335e-05	0.000648	-4.6694e-05	0.000648	-3.67806e-06		0.000648	5.2858e-05	0.000648	9.12036e-05	0.000648	4.07776e-05		0.000648	-0.000395772	0.000648	-0.000315208	0.000648	-0.000248527		0.000648	0.000170428	0.000648	0.00018406	0.000648	0.000147986
	0.000649	-4.34865e-05	0.000649	-4.5686e-05	0.000649	-1.12221e-05		0.000649	5.2729e-05	0.000649	9.10706e-05	0.000649	3.72566e-05		0.000649	-0.000392462	0.000649	-0.000310089	0.000649	-0.000250213		0.000649	0.0001714	0.000649	0.000182804	0.000649	0.000149328
	0.00065	-4.08235e-05	0.00065	-4.6691e-05	0.00065	-6.11206e-06		0.00065	5.0489e-05	0.00065	9.00216e-05	0.00065	4.25166e-05		0.00065	-0.000394109	0.00065	-0.000309405	0.00065	-0.000247846		0.00065	0.000169887	0.00065	0.000186155	0.00065	0.000151708
	0.000651	-4.06665e-05	0.000651	-4.5957e-05	0.000651	-7.62306e-06		0.000651	5.1901e-05	0.000651	8.94946e-05	0.000651	3.98506e-05		0.000651	-0.000397053	0.000651	-0.000332713	0.000651	-0.000243074		0.000651	0.00017328	0.000651	0.000186268	0.000651	0.000148797
	0.000652	-4.14235e-05	0.000652	-4.6628e-05	0.000652	-8.45206e-06		0.000652	5.1975e-05	0.000652	8.66666e-05	0.000652	3.92986e-05		0.000652	-0.000392352	0.000652	-0.000327922	0.000652	-0.000247441		0.000652	0.000169618	0.000652	0.000186504	0.000652	0.000149076
	0.000653	-3.72805e-05	0.000653	-5.1831e-05	0.000653	-4.86206e-06		0.000653	5.2968e-05	0.000653	8.69776e-05	0.000653	3.66166e-05		0.000653	-0.000393097	0.000653	-0.000326711	0.000653	-0.000244072		0.000653	0.000171059	0.000653	0.00018595	0.000653	0.00014702
	0.000654	-4.14865e-05	0.000654	-4.1149e-05	0.000654	-9.76106e-06		0.000654	5.423e-05	0.000654	8.54286e-05	0.000654	3.44556e-05		0.000654	-0.000393762	0.000654	-0.000318461	0.000654	-0.000243339		0.000654	0.000168299	0.000654	0.000185592	0.000654	0.00014912
	0.000655	-4.16905e-05	0.000655	-4.8564e-05	0.000655	-5.76706e-06		0.000655	5.3749e-05	0.000655	8.44056e-05	0.000655	3.71736e-05		0.000655	-0.000395345	0.000655	-0.00031659	0.000655	-0.000245696		0.000655	0.000168431	0.000655	0.0001902	0.000655	0.000150464
	0.000656	-4.35055e-05	0.000656	-4.789e-05	0.000656	-3.38506e-06		0.000656	5.5562e-05	0.000656	9.05926e-05	0.000656	3.75536e-05		0.000656	-0.000393979	0.000656	-0.000315839	0.000656	-0.000243156		0.000656	0.000168928	0.000656	0.00018608	0.000656	0.000148434
	0.000657	-4.23675e-05	0.000657	-4.1063e-05	0.000657	5.89393e-08		0.000657	5.5383e-05	0.000657	8.63626e-05	0.000657	3.56286e-05		0.000657	-0.000393011	0.000657	-0.000312536	0.000657	-0.000243935		0.000657	0.000165913	0.000657	0.000186315	0.000657	0.000150609
	0.000658	-4.15375e-05	0.000658	-3.9912e-05	0.000658	-6.45406e-06		0.000658	5.4871e-05	0.000658	8.58826e-05	0.000658	4.00766e-05		0.000658	-0.000394392	0.000658	-0.000314948	0.000658	-0.000246075		0.000658	0.000169053	0.000658	0.000185636	0.000658	0.000150141
	0.000659	-4.11555e-05	0.000659	-4.9922e-05	0.000659	-6.07806e-06		0.000659	5.3844e-05	0.000659	8.84806e-05	0.000659	4.02836e-05		0.000659	-0.000391979	0.000659	-0.000324975	0.000659	-0.000240129		0.000659	0.000172445	0.000659	0.00018329	0.000659	0.000149912
	0.00066	-4.26155e-05	0.00066	-5.2295e-05	0.00066	-2.79906e-06		0.00066	5.3197e-05	0.00066	8.91796e-05	0.00066	4.05766e-05		0.00066	-0.00038918	0.00066	-0.000315879	0.00066	-0.000241756		0.00066	0.000171461	0.00066	0.000183315	0.00066	0.000147785
	0.000661	-3.83815e-05	0.000661	-4.3733e-05	0.000661	-1.31351e-05		0.000661	5.2232e-05	0.000661	8.54816e-05	0.000661	3.81626e-05		0.000661	-0.00039139	0.000661	-0.000314647	0.000661	-0.000245303		0.000661	0.000169862	0.000661	0.00018423	0.000661	0.000150677
	0.000662	-4.11185e-05	0.000662	-5.0208e-05	0.000662	-1.11811e-05		0.000662	5.0317e-05	0.000662	8.51036e-05	0.000662	3.82916e-05		0.000662	-0.000388943	0.000662	-0.000306958	0.000662	-0.000245122		0.000662	0.000169811	0.000662	0.000187023	0.000662	0.000150732
	0.000663	-4.03795e-05	0.000663	-5.6614e-05	0.000663	-4.02506e-06		0.000663	5.125e-05	0.000663	9.01306e-05	0.000663	3.69546e-05		0.000663	-0.000392246	0.000663	-0.000307458	0.000663	-0.000250404		0.000663	0.000170778	0.000663	0.000186046	0.000663	0.000147891
	0.000664	-4.02725e-05	0.000664	-5.2024e-05	0.000664	-6.48306e-06		0.000664	5.2278e-05	0.000664	8.93736e-05	0.000664	3.91766e-05		0.000664	-0.00038859	0.000664	-0.000304948	0.000664	-0.000246884		0.000664	0.000172305	0.000664	0.000184659	0.000664	0.000150566
	0.000665	-3.62725e-05	0.000665	-4.9071e-05	0.000665	-4.21406e-06		0.000665	5.3737e-05	0.000665	8.72266e-05	0.000665	3.72426e-05		0.000665	-0.0003901	0.000665	-0.000310409	0.000665	-0.000240727		0.000665	0.000171481	0.000665	0.000184262	0.000665	0.000150097
	0.000666	-3.88955e-05	0.000666	-4.9116e-05	0.000666	-8.30006e-06		0.000666	5.0687e-05	0.000666	8.78966e-05	0.000666	3.90996e-05		0.000666	-0.000394986	0.000666	-0.000313356	0.000666	-0.000239565		0.000666	0.000169265	0.000666	0.000184371	0.000666	0.000150972
	0.000667	-4.28515e-05	0.000667	-6.2524e-05	0.000667	-4.92206e-06		0.000667	4.7337e-05	0.000667	9.08196e-05	0.000667	3.67536e-05		0.000667	-0.00039149	0.000667	-0.000310607	0.000667	-0.000235095		0.000667	0.000172457	0.000667	0.000187814	0.000667	0.00015172
	0.000668	-3.95115e-05	0.000668	-4.4375e-05	0.000668	-2.75206e-06		0.000668	5.2079e-05	0.000668	8.96546e-05	0.000668	4.06416e-05		0.000668	-0.000389824	0.000668	-0.00030914	0.000668	-0.000241868		0.000668	0.00017097	0.000668	0.000184036	0.000668	0.000153071
	0.000669	-3.97005e-05	0.000669	-4.2944e-05	0.000669	-9.58506e-06		0.000669	4.9193e-05	0.000669	8.95236e-05	0.000669	3.53156e-05		0.000669	-0.000389535	0.000669	-0.000309136	0.000669	-0.000245752		0.000669	0.000170218	0.000669	0.000181732	0.000669	0.000149931
	0.00067	-4.17095e-05	0.00067	-4.7875e-05	0.00067	-4.85506e-06		0.00067	5.025e-05	0.00067	8.84636e-05	0.00067	3.86716e-05		0.00067	-0.000388934	0.00067	-0.000307381	0.00067	-0.000243951		0.00067	0.000173227	0.00067	0.000181719	0.00067	0.000152152
	0.000671	-3.98985e-05	0.000671	-4.8183e-05	0.000671	-1.52106e-06		0.000671	5.3436e-05	0.000671	9.25546e-05	0.000671	3.91936e-05		0.000671	-0.000388176	0.000671	-0.000318601	0.000671	-0.000240284		0.000671	0.000173927	0.000671	0.000182463	0.000671	0.000149609
	0.000672	-3.89965e-05	0.000672	-5.0975e-05	0.000672	-6.21006e-06		0.000672	5.366e-05	0.000672	9.00196e-05	0.000672	3.89236e-05		0.000672	-0.000393084	0.000672	-0.000304272	0.000672	-0.00024483		0.000672	0.000171503	0.000672	0.000181645	0.000672	0.000149344
	0.000673	-3.84025e-05	0.000673	-4.9069e-05	0.000673	-3.40506e-06		0.000673	5.5718e-05	0.000673	8.93476e-05	0.000673	4.26356e-05		0.000673	-0.000390084	0.000673	-0.000303125	0.000673	-0.000242236		0.000673	0.000172421	0.000673	0.000182815	0.000673	0.000150604
	0.000674	-3.67045e-05	0.000674	-4.641e-05	0.000674	-7.41506e-06		0.000674	5.1346e-05	0.000674	8.93646e-05	0.000674	4.03426e-05		0.000674	-0.000390951	0.000674	-0.000311174	0.000674	-0.000237019		0.000674	0.000168406	0.000674	0.000183396	0.000674	0.000148339
	0.000675	-3.83865e-05	0.000675	-3.7111e-05	0.000675	-4.50506e-06		0.000675	5.237e-05	0.000675	8.43486e-05	0.000675	3.63916e-05		0.000675	-0.000390969	0.000675	-0.000311579	0.000675	-0.000233224		0.000675	0.000168419	0.000675	0.000184872	0.000675	0.000147667
	0.000676	-4.07625e-05	0.000676	-4.7464e-05	0.000676	-4.79006e-06		0.000676	5.1866e-05	0.000676	8.46486e-05	0.000676	3.93746e-05		0.000676	-0.000392862	0.000676	-0.000311516	0.000676	-0.000237606		0.000676	0.000169814	0.000676	0.000183628	0.000676	0.000151641
	0.000677	-3.69455e-05	0.000677	-4.7838e-05	0.000677	-2.96706e-06		0.000677	5.0995e-05	0.000677	9.12486e-05	0.000677	3.97286e-05		0.000677	-0.000393048	0.000677	-0.00031331	0.000677	-0.000233101		0.000677	0.000169003	0.000677	0.000186107	0.000677	0.000149777
	0.000678	-4.03125e-05	0.000678	-4.9945e-05	0.000678	-2.31206e-06		0.000678	5.2061e-05	0.000678	8.52686e-05	0.000678	4.15336e-05		0.000678	-0.000391846	0.000678	-0.00030793	0.000678	-0.000232276		0.000678	0.000171987	0.000678	0.000185557	0.000678	0.000149087
	0.000679	-4.18905e-05	0.000679	-3.9889e-05	0.000679	-1.55061e-07		0.000679	5.2328e-05	0.000679	8.86676e-05	0.000679	4.13696e-05		0.000679	-0.00038848	0.000679	-0.000308191	0.000679	-0.000234551		0.000679	0.000169186	0.000679	0.000184054	0.000679	0.000152351
	0.00068	-3.94835e-05	0.00068	-4.871e-05	0.00068	-4.32606e-06		0.00068	5.5413e-05	0.00068	8.78586e-05	0.00068	4.08756e-05		0.00068	-0.000389824	0.00068	-0.000301151	0.00068	-0.00023155		0.00068	0.000165356	0.00068	0.000185884	0.00068	0.000152209
	0.000681	-3.75905e-05	0.000681	-4.978e-05	0.000681	-6.59406e-06		0.000681	5.2426e-05	0.000681	8.89816e-05	0.000681	4.27396e-05		0.000681	-0.000391338	0.000681	-0.000299374	0.000681	-0.00022779		0.000681	0.000165222	0.000681	0.000185784	0.000681	0.00014942
	0.000682	-3.98545e-05	0.000682	-4.6151e-05	0.000682	-5.75206e-06		0.000682	5.4026e-05	0.000682	9.16946e-05	0.000682	4.38056e-05		0.000682	-0.000390596	0.000682	-0.000304867	0.000682	-0.000231691		0.000682	0.000167229	0.000682	0.000186183	0.000682	0.000147548
	0.000683	-3.78945e-05	0.000683	-4.7223e-05	0.000683	-5.67406e-06		0.000683	5.1583e-05	0.000683	9.04246e-05	0.000683	3.99796e-05		0.000683	-0.000389147	0.000683	-0.000313895	0.000683	-0.000235438		0.000683	0.000166844	0.000683	0.000184595	0.000683	0.000152189
	0.000684	-3.89965e-05	0.000684	-4.6119e-05	0.000684	-1.21271e-05		0.000684	5.2183e-05	0.000684	9.36556e-05	0.000684	3.49266e-05		0.000684	-0.000389943	0.000684	-0.000299864	0.000684	-0.000241133		0.000684	0.000169546	0.000684	0.000187168	0.000684	0.000151748
	0.000685	-4.06075e-05	0.000685	-5.3113e-05	0.000685	-3.86506e-06		0.000685	5.2645e-05	0.000685	8.66806e-05	0.000685	3.91996e-05		0.000685	-0.000389554	0.000685	-0.000307489	0.000685	-0.000235636		0.000685	0.00017214	0.000685	0.000184976	0.000685	0.00014752
	0.000686	-4.12165e-05	0.000686	-4.0604e-05	0.000686	-9.80206e-06		0.000686	5.1219e-05	0.000686	8.87406e-05	0.000686	4.29816e-05		0.000686	-0.000387017	0.000686	-0.000306675	0.000686	-0.000241641		0.000686	0.000170085	0.000686	0.000184262	0.000686	0.000146898
	0.000687	-3.95245e-05	0.000687	-5.7524e-05	0.000687	-5.25706e-06		0.000687	5.1736e-05	0.000687	8.95796e-05	0.000687	4.22116e-05		0.000687	-0.000388015	0.000687	-0.000303252	0.000687	-0.000236654		0.000687	0.000170393	0.000687	0.000183144	0.000687	0.000144642
	0.000688	-3.79545e-05	0.000688	-4.6241e-05	0.000688	-3.66306e-06		0.000688	5.1969e-05	0.000688	8.56666e-05	0.000688	3.89136e-05		0.000688	-0.000390137	0.000688	-0.000300125	0.000688	-0.000240487		0.000688	0.000170131	0.000688	0.000185729	0.000688	0.000147537
	0.000689	-3.99495e-05	0.000689	-4.8656e-05	0.000689	-1.00101e-05		0.000689	5.3389e-05	0.000689	8.79536e-05	0.000689	3.60866e-05		0.000689	-0.000388231	0.000689	-0.000311507	0.000689	-0.000235332		0.000689	0.000172314	0.000689	0.000186667	0.000689	0.000151078
	0.00069	-3.83155e-05	0.00069	-4.741e-05	0.00069	-6.33506e-06		0.00069	5.1112e-05	0.00069	9.02836e-05	0.00069	3.76386e-05		0.00069	-0.000390696	0.00069	-0.000322043	0.00069	-0.000234532		0.00069	0.000168538	0.00069	0.000187083	0.00069	0.000150495
	0.000691	-4.20555e-05	0.000691	-5.0231e-05	0.000691	-7.69306e-06		0.000691	5.0837e-05	0.000691	8.88296e-05	0.000691	4.13946e-05		0.000691	-0.000387979	0.000691	-0.000312177	0.000691	-0.000234147		0.000691	0.000171236	0.000691	0.000182193	0.000691	0.000146192
	0.000692	-3.60225e-05	0.000692	-4.4684e-05	0.000692	-1.07141e-05		0.000692	4.8663e-05	0.000692	8.37856e-05	0.000692	3.53496e-05		0.000692	-0.000385655	0.000692	-0.000309258	0.000692	-0.000238054		0.000692	0.000171474	0.000692	0.000183034	0.000692	0.000146905
	0.000693	-3.93585e-05	0.000693	-4.2629e-05	0.000693	-4.27606e-06		0.000693	4.8284e-05	0.000693	8.27676e-05	0.000693	3.98676e-05		0.000693	-0.000386512	0.000693	-0.000305177	0.000693	-0.000233494		0.000693	0.000166872	0.000693	0.00018601	0.000693	0.000146772
	0.000694	-4.06475e-05	0.000694	-4.5641e-05	0.000694	-1.34606e-06		0.000694	4.9534e-05	0.000694	8.62736e-05	0.000694	4.02756e-05		0.000694	-0.000386663	0.000694	-0.000309784	0.000694	-0.000233232		0.000694	0.00017289	0.000694	0.000179963	0.000694	0.000149202
	0.000695	-4.31355e-05	0.000695	-5.5278e-05	0.000695	-4.37306e-06		0.000695	5.2516e-05	0.000695	8.50766e-05	0.000695	3.59826e-05		0.000695	-0.000382522	0.000695	-0.000306671	0.000695	-0.000232262		0.000695	0.000172281	0.000695	0.000181864	0.000695	0.000148625
	0.000696	-3.64605e-05	0.000696	-4.9017e-05	0.000696	-7.83306e-06		0.000696	5.025e-05	0.000696	8.57016e-05	0.000696	3.73556e-05		0.000696	-0.000383306	0.000696	-0.000313604	0.000696	-0.000232061		0.000696	0.000173194	0.000696	0.000183257	0.000696	0.0001461
	0.000697	-3.90095e-05	0.000697	-4.5472e-05	0.000697	-9.00106e-06		0.000697	4.929e-05	0.000697	8.73466e-05	0.000697	3.52296e-05		0.000697	-0.000386017	0.000697	-0.000302761	0.000697	-0.000229097		0.000697	0.000173401	0.000697	0.000185181	0.000697	0.000144778
	0.000698	-3.84615e-05	0.000698	-5.7189e-05	0.000698	-1.95906e-06		0.000698	5.5365e-05	0.000698	8.91556e-05	0.000698	3.82316e-05		0.000698	-0.000387585	0.000698	-0.000300957	0.000698	-0.000222874		0.000698	0.000170131	0.000698	0.000185021	0.000698	0.000150246
	0.000699	-4.03165e-05	0.000699	-4.8609e-05	0.000699	-6.47406e-06		0.000699	5.2802e-05	0.000699	8.51126e-05	0.000699	3.96696e-05		0.000699	-0.000387888	0.000699	-0.000317221	0.000699	-0.000231448		0.000699	0.000173386	0.000699	0.000183474	0.000699	0.000150444
	0.0007	-3.83395e-05	0.0007	-4.7146e-05	0.0007	-5.52306e-06		0.0007	5.0283e-05	0.0007	8.52546e-05	0.0007	4.01716e-05		0.0007	-0.000383433	0.0007	-0.00030147	0.0007	-0.000225047		0.0007	0.00017097	0.0007	0.000181888	0.0007	0.000149908
	0.000701	-3.94145e-05	0.000701	-6.1514e-05	0.000701	-8.90306e-06		0.000701	5.0011e-05	0.000701	8.92826e-05	0.000701	3.88896e-05		0.000701	-0.000387268	0.000701	-0.000296962	0.000701	-0.000229545		0.000701	0.000171096	0.000701	0.000184202	0.000701	0.000148057
	0.000702	-4.03355e-05	0.000702	-5.4318e-05	0.000702	-1.72571e-05		0.000702	5.081e-05	0.000702	8.80966e-05	0.000702	3.72926e-05		0.000702	-0.000384284	0.000702	-0.00029699	0.000702	-0.000222832		0.000702	0.000171732	0.000702	0.000182513	0.000702	0.000146212
	0.000703	-3.93315e-05	0.000703	-5.2234e-05	0.000703	-6.56806e-06		0.000703	5.1104e-05	0.000703	8.56306e-05	0.000703	3.73286e-05		0.000703	-0.000386706	0.000703	-0.000302182	0.000703	-0.00023433		0.000703	0.000165858	0.000703	0.000180098	0.000703	0.00014838
	0.000704	-3.84775e-05	0.000704	-4.634e-05	0.000704	-6.19006e-06		0.000704	5.1293e-05	0.000704	8.90636e-05	0.000704	3.82286e-05		0.000704	-0.000385294	0.000704	-0.000307809	0.000704	-0.000234247		0.000704	0.000168236	0.000704	0.000177533	0.000704	0.000146071
	0.000705	-4.04035e-05	0.000705	-4.739e-05	0.000705	-4.15706e-06		0.000705	5.1441e-05	0.000705	8.59166e-05	0.000705	3.81356e-05		0.000705	-0.000387398	0.000705	-0.000298195	0.000705	-0.000228151		0.000705	0.000165983	0.000705	0.000184536	0.000705	0.000147979
	0.000706	-3.80235e-05	0.000706	-5.4748e-05	0.000706	-1.41251e-05		0.000706	4.9316e-05	0.000706	8.77816e-05	0.000706	3.99726e-05		0.000706	-0.000382525	0.000706	-0.000304336	0.000706	-0.000227385		0.000706	0.000164569	0.000706	0.000184921	0.000706	0.000150365
	0.000707	-4.15815e-05	0.000707	-4.6689e-05	0.000707	-1.44101e-05		0.000707	5.4713e-05	0.000707	8.78296e-05	0.000707	3.72306e-05		0.000707	-0.000382322	0.000707	-0.000296499	0.000707	-0.000231854		0.000707	0.000166774	0.000707	0.00018649	0.000707	0.000147829
	0.000708	-3.93565e-05	0.000708	-4.4499e-05	0.000708	-6.35206e-06		0.000708	5.2494e-05	0.000708	8.64846e-05	0.000708	4.17516e-05		0.000708	-0.000384755	0.000708	-0.000298263	0.000708	-0.000230205		0.000708	0.000167788	0.000708	0.000185524	0.000708	0.000148052
	0.000709	-4.19895e-05	0.000709	-3.7255e-05	0.000709	4.63939e-07		0.000709	5.2413e-05	0.000709	9.07766e-05	0.000709	3.97666e-05		0.000709	-0.000385457	0.000709	-0.00029864	0.000709	-0.000230801		0.000709	0.000166774	0.000709	0.000184477	0.000709	0.000147958
	0.00071	-4.35175e-05	0.00071	-4.6176e-05	0.00071	-2.88406e-06		0.00071	5.0836e-05	0.00071	8.68316e-05	0.00071	3.78016e-05		0.00071	-0.0003855	0.00071	-0.000296576	0.00071	-0.00021941		0.00071	0.000169557	0.00071	0.000183438	0.00071	0.000149955
	0.000711	-4.08985e-05	0.000711	-4.876e-05	0.000711	-5.98006e-06		0.000711	4.9322e-05	0.000711	8.64266e-05	0.000711	3.88696e-05		0.000711	-0.000386038	0.000711	-0.000296112	0.000711	-0.000226708		0.000711	0.000167206	0.000711	0.00018418	0.000711	0.000147454
	0.000712	-3.79215e-05	0.000712	-4.4191e-05	0.000712	-5.54406e-06		0.000712	5.0667e-05	0.000712	8.68236e-05	0.000712	3.91476e-05		0.000712	-0.000385199	0.000712	-0.000294407	0.000712	-0.00022669		0.000712	0.000166547	0.000712	0.000187225	0.000712	0.000146836
	0.000713	-3.70795e-05	0.000713	-5.2218e-05	0.000713	-1.13961e-05		0.000713	5.044e-05	0.000713	8.43266e-05	0.000713	3.66676e-05		0.000713	-0.000381921	0.000713	-0.000294282	0.000713	-0.000226263		0.000713	0.000169735	0.000713	0.000182966	0.000713	0.000145552
	0.000714	-3.54135e-05	0.000714	-4.9708e-05	0.000714	-4.17106e-06		0.000714	4.4377e-05	0.000714	8.67166e-05	0.000714	3.88786e-05		0.000714	-0.000384142	0.000714	-0.000300548	0.000714	-0.000219843		0.000714	0.000168861	0.000714	0.00018268	0.000714	0.000143034
	0.000715	-3.27625e-05	0.000715	-5.1218e-05	0.000715	8.18939e-07		0.000715	4.6349e-05	0.000715	8.55316e-05	0.000715	3.70346e-05		0.000715	-0.000383397	0.000715	-0.000299221	0.000715	-0.000221408		0.000715	0.000168324	0.000715	0.000183623	0.000715	0.000150673
	0.000716	-3.85455e-05	0.000716	-5.5997e-05	0.000716	-1.63806e-06		0.000716	5.0063e-05	0.000716	8.83486e-05	0.000716	3.59896e-05		0.000716	-0.000383279	0.000716	-0.000301034	0.000716	-0.000219951		0.000716	0.000167648	0.000716	0.000184286	0.000716	0.000151784
	0.000717	-4.22265e-05	0.000717	-5.4131e-05	0.000717	-4.81106e-06		0.000717	4.9839e-05	0.000717	8.56066e-05	0.000717	3.85146e-05		0.000717	-0.000382491	0.000717	-0.000298249	0.000717	-0.00022247		0.000717	0.000169966	0.000717	0.000187094	0.000717	0.000145969
	0.000718	-4.24035e-05	0.000718	-4.9688e-05	0.000718	-4.54106e-06		0.000718	4.8035e-05	0.000718	8.74016e-05	0.000718	4.18286e-05		0.000718	-0.000381754	0.000718	-0.000297638	0.000718	-0.000218604		0.000718	0.000170469	0.000718	0.000184444	0.000718	0.00014533
	0.000719	-3.96145e-05	0.000719	-4.7392e-05	0.000719	-6.19006e-06		0.000719	4.6513e-05	0.000719	8.47216e-05	0.000719	3.95826e-05		0.000719	-0.00038238	0.000719	-0.000300044	0.000719	-0.000219029		0.000719	0.000169455	0.000719	0.000187007	0.000719	0.000149117
	0.00072	-3.87185e-05	0.00072	-4.8253e-05	0.00072	-9.76806e-06		0.00072	4.5869e-05	0.00072	8.66076e-05	0.00072	4.08666e-05		0.00072	-0.000384172	0.00072	-0.000302392	0.00072	-0.000224821		0.00072	0.000165599	0.00072	0.000184622	0.00072	0.000148475
	0.000721	-4.01505e-05	0.000721	-5.2119e-05	0.000721	-1.14151e-05		0.000721	4.9966e-05	0.000721	8.62956e-05	0.000721	3.88046e-05		0.000721	-0.00038299	0.000721	-0.000298866	0.000721	-0.000221537		0.000721	0.000169482	0.000721	0.000184779	0.000721	0.000145374
	0.000722	-4.18395e-05	0.000722	-4.8636e-05	0.000722	-2.44506e-06		0.000722	5.5088e-05	0.000722	8.73946e-05	0.000722	3.85786e-05		0.000722	-0.000385685	0.000722	-0.000299433	0.000722	-0.000222751		0.000722	0.000172798	0.000722	0.000182635	0.000722	0.000148018
	0.000723	-4.02925e-05	0.000723	-5.2892e-05	0.000723	-4.67306e-06		0.000723	5.0831e-05	0.000723	8.74886e-05	0.000723	4.05636e-05		0.000723	-0.000381434	0.000723	-0.000297282	0.000723	-0.000216833		0.000723	0.000173851	0.000723	0.000180807	0.000723	0.000148698
	0.000724	-4.17735e-05	0.000724	-5.5686e-05	0.000724	-4.21906e-06		0.000724	5.6762e-05	0.000724	8.75506e-05	0.000724	4.16276e-05		0.000724	-0.000385622	0.000724	-0.000296112	0.000724	-0.000214613		0.000724	0.000170763	0.000724	0.0001819	0.000724	0.000145401
	0.000725	-3.75445e-05	0.000725	-4.8773e-05	0.000725	-7.65806e-06		0.000725	5.0857e-05	0.000725	8.66666e-05	0.000725	3.76406e-05		0.000725	-0.000381906	0.000725	-0.000294821	0.000725	-0.000217896		0.000725	0.000169503	0.000725	0.000178168	0.000725	0.000146725
	0.000726	-3.57175e-05	0.000726	-5.6116e-05	0.000726	-2.36106e-06		0.000726	4.7536e-05	0.000726	8.45536e-05	0.000726	3.90526e-05		0.000726	-0.000381917	0.000726	-0.000299266	0.000726	-0.000217189		0.000726	0.000170263	0.000726	0.000182469	0.000726	0.000150266
	0.000727	-3.71745e-05	0.000727	-5.2509e-05	0.000727	-4.55406e-06		0.000727	4.7268e-05	0.000727	8.94976e-05	0.000727	3.80816e-05		0.000727	-0.000385698	0.000727	-0.000287741	0.000727	-0.000213414		0.000727	0.000169309	0.000727	0.000183402	0.000727	0.000147059
	0.000728	-3.72765e-05	0.000728	-4.6842e-05	0.000728	-3.42706e-06		0.000728	4.904e-05	0.000728	8.61026e-05	0.000728	3.95376e-05		0.000728	-0.000385989	0.000728	-0.000296522	0.000728	-0.000221968		0.000728	0.000167584	0.000728	0.000184721	0.000728	0.000145779
	0.000729	-3.84775e-05	0.000729	-4.3994e-05	0.000729	-2.21606e-06		0.000729	5.5983e-05	0.000729	8.61226e-05	0.000729	3.65376e-05		0.000729	-0.000383761	0.000729	-0.000295501	0.000729	-0.000223947		0.000729	0.000165227	0.000729	0.000187095	0.000729	0.000143423
	0.00073	-4.10265e-05	0.00073	-4.2989e-05	0.00073	-4.27606e-06		0.00073	5.0825e-05	0.00073	8.64326e-05	0.00073	3.98526e-05		0.00073	-0.000381321	0.00073	-0.000305763	0.00073	-0.000221088		0.00073	0.00016727	0.00073	0.00018529	0.00073	0.000146973
	0.000731	-4.21245e-05	0.000731	-5.5116e-05	0.000731	-5.43706e-06		0.000731	5.2046e-05	0.000731	8.81136e-05	0.000731	4.19006e-05		0.000731	-0.000380143	0.000731	-0.000304184	0.000731	-0.000214352		0.000731	0.000170807	0.000731	0.000184184	0.000731	0.000148024
	0.000732	-4.18125e-05	0.000732	-5.3586e-05	0.000732	-1.23991e-05		0.000732	5.3043e-05	0.000732	8.78726e-05	0.000732	3.49536e-05		0.000732	-0.000378421	0.000732	-0.000290925	0.000732	-0.000216671		0.000732	0.000172338	0.000732	0.000181532	0.000732	0.000146142
	0.000733	-4.07745e-05	0.000733	-4.2156e-05	0.000733	-7.16606e-06		0.000733	5.0035e-05	0.000733	8.66416e-05	0.000733	3.61976e-05		0.000733	-0.000381197	0.000733	-0.000290597	0.000733	-0.000214992		0.000733	0.000169271	0.000733	0.000183127	0.000733	0.000147558
	0.000734	-4.20915e-05	0.000734	-5.3915e-05	0.000734	-6.18406e-06		0.000734	4.8086e-05	0.000734	8.71566e-05	0.000734	3.74476e-05		0.000734	-0.000380979	0.000734	-0.000285784	0.000734	-0.000214501		0.000734	0.000167414	0.000734	0.000177195	0.000734	0.000146128
	0.000735	-4.28015e-05	0.000735	-4.3589e-05	0.000735	-5.34206e-06		0.000735	4.6001e-05	0.000735	8.92966e-05	0.000735	3.81786e-05		0.000735	-0.000381254	0.000735	-0.000284825	0.000735	-0.000218944		0.000735	0.000168193	0.000735	0.000179411	0.000735	0.000149929
	0.000736	-3.94035e-05	0.000736	-4.6838e-05	0.000736	-7.28106e-06		0.000736	4.8034e-05	0.000736	8.74956e-05	0.000736	4.09816e-05		0.000736	-0.000385335	0.000736	-0.000287061	0.000736	-0.000218656		0.000736	0.000166682	0.000736	0.000181027	0.000736	0.000148349
	0.000737	-4.00215e-05	0.000737	-4.9183e-05	0.000737	-1.67201e-05		0.000737	4.9078e-05	0.000737	8.44636e-05	0.000737	3.93326e-05		0.000737	-0.00038278	0.000737	-0.000295591	0.000737	-0.000214031		0.000737	0.000165267	0.000737	0.000182399	0.000737	0.00014712
	0.000738	-4.08435e-05	0.000738	-3.8285e-05	0.000738	-1.14431e-05		0.000738	4.8653e-05	0.000738	8.58496e-05	0.000738	3.74756e-05		0.000738	-0.000379161	0.000738	-0.000282153	0.000738	-0.000212429		0.000738	0.000169065	0.000738	0.00018573	0.000738	0.000145821
	0.000739	-4.08545e-05	0.000739	-5.7076e-05	0.000739	-1.61781e-05		0.000739	5.0042e-05	0.000739	9.02766e-05	0.000739	4.08466e-05		0.000739	-0.000381082	0.000739	-0.000294016	0.000739	-0.000219315		0.000739	0.000166477	0.000739	0.000185419	0.000739	0.000147069
	0.00074	-3.84855e-05	0.00074	-4.9046e-05	0.00074	-1.61711e-05		0.00074	4.86e-05	0.00074	8.99306e-05	0.00074	3.98836e-05		0.00074	-0.000381731	0.00074	-0.000288806	0.00074	-0.000211069		0.00074	0.00016575	0.00074	0.000180387	0.00074	0.000146096
	0.000741	-3.90925e-05	0.000741	-5.5783e-05	0.000741	-8.48606e-06		0.000741	4.8317e-05	0.000741	8.95016e-05	0.000741	4.22456e-05		0.000741	-0.000381286	0.000741	-0.000295491	0.000741	-0.000214775		0.000741	0.000166902	0.000741	0.000180092	0.000741	0.000147242
	0.000742	-4.10515e-05	0.000742	-5.3674e-05	0.000742	-1.22731e-05		0.000742	5.1282e-05	0.000742	8.81996e-05	0.000742	3.92626e-05		0.000742	-0.000374998	0.000742	-0.000305353	0.000742	-0.000214262		0.000742	0.000167597	0.000742	0.000177515	0.000742	0.00014482
	0.000743	-4.06355e-05	0.000743	-5.5449e-05	0.000743	-1.02641e-05		0.000743	5.1189e-05	0.000743	8.66186e-05	0.000743	4.18036e-05		0.000743	-0.000379161	0.000743	-0.000289216	0.000743	-0.000213863		0.000743	0.000169819	0.000743	0.000182228	0.000743	0.000145072
	0.000744	-4.17345e-05	0.000744	-4.2654e-05	0.000744	-4.62406e-06		0.000744	5.2973e-05	0.000744	8.34486e-05	0.000744	3.76316e-05		0.000744	-0.000377909	0.000744	-0.000294228	0.000744	-0.000213401		0.000744	0.0001685	0.000744	0.000180413	0.000744	0.000147974
	0.000745	-4.21555e-05	0.000745	-4.6119e-05	0.000745	-5.80806e-06		0.000745	4.9671e-05	0.000745	8.74286e-05	0.000745	3.63056e-05		0.000745	-0.000378994	0.000745	-0.000294079	0.000745	-0.000214335		0.000745	0.000167727	0.000745	0.000181282	0.000745	0.000147603
	0.000746	-4.21985e-05	0.000746	-5.4579e-05	0.000746	-1.08321e-05		0.000746	4.7378e-05	0.000746	8.29966e-05	0.000746	4.07866e-05		0.000746	-0.000379483	0.000746	-0.000283966	0.000746	-0.000205523		0.000746	0.000166935	0.000746	0.000181524	0.000746	0.000150787
	0.000747	-3.88915e-05	0.000747	-4.5432e-05	0.000747	-8.74406e-06		0.000747	5.4225e-05	0.000747	8.81886e-05	0.000747	3.92256e-05		0.000747	-0.00037993	0.000747	-0.000296293	0.000747	-0.000204621		0.000747	0.000169162	0.000747	0.000180221	0.000747	0.000144915
[truncated: 26,227 more rows]

## Sheet: Supp.2
Supplementary Fig. 2		75 µL				150 µL				300 µL				600 µL
[truncated: 263 more rows]

## Sheet: Supp.3
Supplementary Fig. 3a		15 min				30 min				60 min
[truncated: 263 more rows]

[truncated: 25 more sheets: Supp.6, Supp.7, Supp.8, Supp.10, Supp.11, Supp.13, Supp.14, Supp.15, Supp.16, Supp.17, Supp.19, Supp.20, Supp.22, Supp.23, Supp.24, Supp.25, Supp.27, Supp.29, Supp.30, Supp.31 …]
